# Supplementary material for: The prevalence of fatigue among Chinese nursing students in post-COVID-19 era
Source: PeerJ. 2021 Apr 13;9:e11154. doi: 10.7717/peerj.11154 (PMC8051357; doi:10.7717/peerj.11154)
Supplement: Supplemental Information 1 [file peerj-09-11154-s001.xlsx]

## Sheet: Sheet1
ID	A1	A2	A3	A4	A5	A6	A7	A8	A9	A10	A11	A12	A13	A14	A15	A16	A17	A18	A19	A20	A21	A22	A23	A24	A25
1	3	16	1	1	0	1	0	0	2	0	2	3	1	1	1	1	1	1	1	1	1	3	3	8	4
2	4	17	1	0	1	1	0	0	3	1	2	3	1	1	1	1	1	1	1	1	1	4	4	5	3
3	3	17	1	0	1	1	0	1	2	1	2	2	3	3	2	2	2	2	2	2	4	3	3	6	6
4	4	17	1	0	1	1	0	0	2	1	2	2	1	1	1	2	1	1	1	1	1	4	3	4	3
5	4	17	1	1	0	1	0	0	1	1	2	3	1	1	2	1	1	1	1	1	1	4	4	6	2
6	3	17	1	1	0	1	0	1	2	1	3	2	3	1	1	1	1	1	1	1	1	4	2	5	3
7	3	17	0	1	0	1	0	0	1	1	2	3	1	1	1	1	1	1	1	1	1	3	3	3	2
8	3	17	0	0	0	1	0	0	1	0	2	3	1	1	1	1	1	1	1	1	1	3	5	1	1
9	3	17	0	0	1	1	0	0	1	0	2	3	1	1	1	1	2	1	1	1	1	3	2	5	3
10	3	17	0	1	0	1	1	0	2	1	2	2	1	2	2	3	1	2	1	1	1	3	2	6	6
11	4	17	0	0	1	2	1	0	2	1	2	3	2	1	1	1	2	1	1	1	1	4	4	3	1
12	6	17	0	0	1	1	0	0	2	1	2	2	1	1	1	1	1	1	1	1	1	3	2	4	2
13	4	17	0	0	0	1	0	1	2	1	2	3	1	1	1	1	1	1	1	1	1	3	3	3	3
14	3	17	0	0	0	1	0	0	2	1	2	3	2	2	3	2	2	2	2	2	1	3	2	5	1
15	3	17	0	0	1	1	0	0	2	1	2	3	1	1	2	2	1	2	1	1	1	4	3	3	2
16	4	17	0	0	1	1	0	0	2	0	2	3	2	2	2	2	2	1	1	2	1	3	4	5	3
17	4	17	0	0	1	1	0	0	1	0	2	2	2	2	3	3	3	2	1	2	1	2	3	3	1
18	4	17	1	0	1	1	0	0	1	1	2	2	2	2	2	3	2	3	1	2	2	4	4	4	1
19	4	17	0	0	1	1	0	0	2	1	2	3	2	2	2	2	1	1	2	2	2	3	4	6	1
20	4	17	1	1	1	1	0	0	3	1	1	2	2	2	2	2	2	2	2	2	2	3	2	7	5
21	3	17	0	0	1	1	0	0	2	0	2	3	2	2	1	1	2	1	1	1	1	3	2	3	1
22	4	17	0	0	0	1	0	0	2	1	2	2	1	1	1	1	2	1	1	1	1	3	3	2	2
23	6	18	0	0	0	1	0	0	1	0	2	2	1	1	1	1	1	1	1	1	1	3	3	6	4
24	3	18	0	1	0	1	0	0	2	0	2	3	1	1	1	1	1	1	1	1	1	5	5	5	7
25	4	18	0	0	1	1	0	0	2	0	2	3	1	1	1	1	1	1	1	1	1	4	4	4	2
26	6	18	0	1	0	2	0	0	1	0	2	3	1	1	1	1	1	1	1	1	1	5	5	2	3
27	3	18	0	0	1	4	1	1	2	1	1	2	1	1	1	1	1	1	1	1	1	4	4	3	1
28	4	18	0	0	1	1	1	1	1	1	2	3	1	1	1	1	2	1	1	1	2	3	4	5	1
29	3	18	1	1	0	1	1	0	2	1	2	3	1	1	2	2	2	1	1	1	1	4	5	5	1
30	6	18	0	1	0	1	0	1	1	1	2	3	1	1	1	1	1	1	1	1	1	3	3	3	1
31	4	18	0	0	1	1	0	0	1	1	2	3	1	1	1	1	1	1	1	1	1	4	4	1	1
32	6	18	0	1	0	1	0	0	1	1	3	3	2	2	2	1	2	2	1	2	1	3	3	6	5
33	6	18	0	1	0	1	1	0	1	1	2	2	2	1	1	1	1	1	1	2	1	4	4	3	4
34	3	18	1	1	0	1	0	0	1	1	2	3	2	2	1	1	1	1	1	1	1	3	3	7	1
35	6	18	0	1	0	1	0	0	1	1	2	2	2	2	4	3	4	4	3	4	2	4	4	9	8
36	6	18	0	1	0	1	0	0	1	1	2	3	1	1	1	1	1	1	1	1	1	4	5	2	2
37	3	18	0	0	0	1	0	1	2	1	2	3	1	1	1	1	2	1	1	1	1	3	3	2	5
38	3	18	1	0	1	1	0	0	2	1	2	3	1	1	1	1	2	1	1	1	1	4	4	4	1
39	2	18	0	0	0	2	0	1	1	0	1	2	1	1	1	1	2	2	1	2	2	4	3	2	1
40	3	18	1	1	0	1	1	0	2	0	2	3	2	2	2	2	2	1	1	1	1	5	5	5	3
41	3	18	0	0	0	1	0	0	1	1	1	3	1	1	1	2	2	1	1	1	1	4	5	2	1
42	3	18	0	1	0	1	0	0	1	1	2	3	1	1	1	1	1	2	1	1	1	4	4	3	2
43	4	18	1	1	0	2	0	0	1	1	2	3	1	1	2	2	2	2	2	2	1	3	2	6	1
44	3	18	0	1	0	1	0	0	2	1	3	3	1	1	1	1	1	1	1	1	1	3	3	3	1
45	3	18	1	1	0	1	0	0	1	1	3	3	1	1	1	1	1	1	1	1	1	4	4	1	1
46	6	18	0	1	0	1	1	0	1	1	3	3	1	1	1	1	1	1	1	1	1	4	4	5	1
47	3	18	0	0	0	1	0	0	2	1	1	2	2	2	2	2	2	2	2	2	1	3	3	4	5
48	6	18	0	0	0	1	0	0	1	1	2	2	1	1	1	1	2	2	1	1	1	3	3	5	2
49	3	18	1	0	0	1	1	0	1	1	2	3	1	1	1	1	1	1	1	1	1	4	4	3	2
50	3	18	1	1	0	1	0	0	2	0	2	2	2	2	2	1	1	1	1	1	1	2	2	8	5
51	3	18	0	0	1	1	1	0	2	1	1	2	2	1	1	2	4	1	1	3	1	3	2	6	6
52	3	18	1	1	1	1	0	0	1	0	2	2	1	1	1	1	1	1	1	1	1	3	3	1	1
53	3	18	0	0	0	1	1	1	1	1	3	3	1	1	1	1	1	1	2	1	1	5	4	2	2
54	3	18	1	0	0	1	0	0	2	1	2	3	1	1	1	1	1	1	1	1	1	4	3	5	3
55	3	18	1	0	1	1	0	0	2	1	2	3	1	1	1	1	1	1	1	1	1	3	4	7	3
56	3	18	0	0	0	1	0	0	1	1	2	3	1	2	1	1	2	1	1	1	1	2	3	3	1
57	3	18	0	1	0	3	1	0	2	1	2	3	1	1	1	1	1	1	1	1	1	5	4	3	1
58	4	18	0	0	0	2	0	1	1	1	2	3	2	2	2	1	1	1	1	1	1	4	2	5	4
59	3	18	1	1	0	1	0	1	1	1	2	3	1	2	3	4	3	3	1	1	1	5	4	8	1
60	4	18	0	1	0	1	0	0	1	0	2	2	1	1	1	1	1	1	1	1	1	4	4	6	2
61	6	18	0	0	1	1	1	0	2	1	2	3	1	1	2	1	2	1	1	1	1	3	3	5	3
62	2	18	0	0	0	1	0	0	1	1	2	2	2	2	2	1	2	2	2	2	2	3	2	7	5
63	4	18	1	1	0	1	0	1	1	0	2	2	2	2	2	2	2	2	2	2	2	3	2	7	2
64	3	18	0	1	0	1	0	1	2	1	2	3	1	1	1	1	1	1	1	1	1	4	5	4	1
65	3	18	0	1	0	1	0	0	1	1	3	3	2	2	1	2	2	1	1	2	1	4	5	5	3
66	6	18	0	1	0	1	0	0	1	1	3	3	1	1	1	1	1	1	1	1	1	4	4	3	1
67	4	18	0	1	1	2	0	0	2	0	2	3	1	1	1	1	1	1	1	1	1	1	1	2	1
68	3	18	0	1	0	1	0	0	1	1	2	3	1	1	1	1	1	1	1	1	1	5	5	2	1
69	3	18	1	0	0	1	0	0	1	1	2	2	1	1	1	1	1	1	1	1	1	4	4	2	1
70	3	18	1	1	0	1	0	1	2	1	2	1	2	2	2	2	3	2	1	2	1	1	2	6	1
71	3	18	0	0	1	1	0	0	1	1	2	3	1	1	1	1	1	1	1	1	1	4	5	1	1
72	6	18	0	0	0	1	0	0	2	0	2	3	2	1	1	1	1	1	1	1	1	4	4	3	1
73	6	18	1	0	0	1	0	0	2	0	2	3	2	1	1	2	2	1	1	1	2	3	4	5	1
74	6	18	1	1	0	1	0	0	2	1	2	2	1	2	2	1	2	1	1	1	1	3	3	5	2
75	6	18	0	0	0	1	0	0	2	1	2	3	1	1	1	1	1	1	1	1	1	3	4	7	1
76	6	18	0	0	1	1	0	1	2	1	1	2	2	2	2	2	2	2	1	1	1	3	2	6	1
77	6	18	1	1	0	1	0	0	3	1	1	3	1	1	1	1	1	1	1	1	1	4	3	3	1
78	3	18	1	1	0	2	0	0	1	1	2	3	2	2	1	1	2	1	1	2	1	3	3	5	1
79	4	18	1	1	0	1	0	0	1	1	2	3	1	1	2	1	1	4	1	1	1	3	4	7	7
80	3	18	0	1	0	2	1	0	1	1	3	3	3	1	3	1	3	1	1	3	4	1	2	3	3
81	3	18	0	1	0	1	0	0	1	0	2	3	2	2	1	2	2	2	1	1	1	3	4	6	1
82	5	18	0	0	0	2	1	0	1	0	2	2	1	1	1	1	1	1	1	1	1	3	3	3	3
83	3	18	1	1	0	1	0	0	2	1	2	2	1	1	1	1	1	1	1	1	1	3	2	2	1
84	6	18	0	1	0	2	1	0	2	1	3	3	1	2	2	2	2	1	1	1	2	4	4	6	3
85	3	18	0	1	0	1	0	0	1	1	3	3	2	2	2	1	1	1	1	1	1	3	4	7	5
86	2	18	0	1	0	1	0	0	1	0	2	3	1	1	1	1	1	1	1	1	1	4	4	3	4
87	6	18	0	1	0	1	0	0	1	1	2	3	1	1	1	1	1	1	1	1	1	4	4	4	1
88	3	18	1	1	0	1	1	1	1	1	3	3	2	2	2	2	2	3	1	2	2	4	4	8	2
89	4	18	0	1	0	1	0	1	1	0	2	2	2	2	1	2	1	1	1	1	2	4	3	6	1
90	4	18	0	0	1	1	0	0	2	1	2	2	2	2	2	2	3	1	1	1	1	3	2	5	3
91	3	18	1	0	1	1	0	0	1	1	2	3	1	2	2	1	2	2	1	2	2	4	5	4	4
92	5	18	0	0	0	2	0	0	1	1	2	3	1	1	1	1	1	1	1	1	1	3	4	2	2
93	2	18	0	1	0	1	0	0	2	1	2	3	1	2	2	2	2	1	1	1	1	4	4	3	2
94	3	18	0	1	0	1	0	0	1	0	2	3	1	1	1	1	1	1	1	1	1	3	3	3	1
95	3	18	1	1	0	1	0	0	1	0	2	2	1	1	1	1	1	1	1	1	1	4	3	3	3
96	3	18	0	1	0	1	0	1	2	1	2	3	1	1	1	1	1	1	1	2	1	4	4	2	4
97	2	18	0	0	1	1	0	0	1	1	2	3	1	1	1	1	1	1	1	1	1	4	4	3	1
98	3	18	1	1	1	1	0	0	2	1	2	3	1	1	2	1	2	2	1	1	1	4	4	4	3
99	4	18	0	1	1	1	0	1	2	1	1	2	2	2	1	1	1	2	1	1	1	4	2	3	2
100	6	18	0	1	0	1	0	1	2	1	2	2	1	2	2	1	2	2	1	2	1	3	4	4	2
101	6	18	1	0	1	1	0	0	2	0	1	3	2	2	2	1	2	1	1	1	1	3	2	2	1
102	6	18	1	0	1	1	0	0	3	0	1	2	2	1	1	1	1	1	2	1	2	4	4	2	1
103	3	18	0	0	0	1	0	0	1	0	2	3	1	1	1	1	1	1	1	1	1	2	2	3	3
104	6	18	0	1	0	1	0	0	2	1	2	3	1	1	1	2	1	1	1	1	1	3	3	4	2
105	6	18	0	0	0	1	0	1	2	1	2	3	1	1	2	2	2	2	1	1	1	4	4	2	1
106	6	18	1	0	1	1	0	0	3	0	1	2	1	1	1	2	2	1	1	1	1	4	4	5	1
107	3	18	0	1	0	1	1	1	2	1	2	3	1	1	1	2	2	1	2	2	1	4	4	3	5
108	3	18	0	0	0	1	0	0	1	1	2	3	2	2	2	1	2	1	1	1	1	4	4	3	1
109	5	18	0	1	0	2	0	0	1	0	2	2	2	2	2	2	2	2	2	2	2	4	3	3	2
110	6	18	0	0	0	1	0	1	2	1	2	3	1	2	2	2	2	2	1	1	1	4	4	3	1
111	3	18	1	1	0	1	1	0	1	1	2	3	1	2	2	1	2	2	1	1	1	3	2	6	3
112	4	18	0	0	1	1	0	0	2	0	1	2	1	1	1	1	1	1	1	1	1	4	4	2	1
113	3	18	0	0	1	1	1	0	2	1	1	3	2	2	2	1	1	1	1	1	1	4	4	3	1
114	3	18	1	1	1	1	0	0	2	1	2	2	2	2	1	2	1	2	2	1	2	3	3	5	4
115	6	18	0	1	0	1	0	0	1	1	3	3	1	1	2	2	2	1	1	2	1	4	4	3	2
116	6	18	0	1	0	1	0	0	1	1	3	3	1	1	1	1	1	1	1	1	1	3	4	3	3
117	3	18	0	0	1	1	0	0	1	1	2	3	1	1	1	1	1	1	1	1	1	4	4	2	2
118	4	18	0	0	1	1	0	0	2	0	2	2	2	1	1	1	2	1	1	2	1	3	3	3	3
119	4	18	0	0	1	1	0	1	1	1	2	3	1	1	1	1	1	1	1	1	1	4	3	2	2
120	4	18	0	0	1	1	0	0	1	0	2	2	1	1	2	1	2	1	1	1	1	3	2	4	4
121	3	18	0	0	1	1	1	0	2	1	1	2	2	1	1	2	2	1	1	1	1	3	3	3	3
122	6	18	0	1	0	1	0	0	1	1	2	3	1	1	3	1	3	3	1	1	1	4	5	3	1
123	3	18	0	0	1	1	0	0	2	0	1	2	1	1	1	1	1	1	1	1	1	3	3	4	4
124	3	18	1	1	0	1	0	0	1	0	2	2	1	1	1	1	1	1	1	1	1	4	4	3	2
125	3	18	0	1	0	1	0	0	1	1	2	3	2	2	1	1	1	1	1	1	1	4	4	4	4
126	4	18	0	1	0	1	0	0	1	1	2	3	1	1	1	1	1	1	2	2	1	4	4	2	3
127	4	18	0	1	1	1	0	1	2	0	2	2	1	2	1	1	1	1	1	1	1	4	2	5	1
128	3	18	0	1	1	1	0	0	2	0	2	3	1	1	1	1	2	1	1	1	1	4	4	4	4
129	5	18	0	0	1	2	0	0	2	1	2	2	3	3	3	3	3	3	3	3	3	3	4	5	1
130	4	18	0	0	1	2	0	0	2	1	2	3	1	2	2	2	2	3	1	2	1	2	4	5	3
131	2	18	1	0	1	2	0	0	3	0	2	2	2	2	2	2	2	4	2	3	3	2	2	10	5
132	6	18	0	1	0	1	0	0	1	1	2	2	1	1	1	1	1	1	1	1	1	3	3	3	1
133	2	18	0	0	0	1	0	0	1	1	3	3	1	1	1	1	2	2	1	1	1	4	4	3	1
134	6	18	0	0	1	1	0	0	2	1	1	3	2	2	2	1	1	2	1	1	1	3	4	6	1
135	3	18	0	0	0	1	0	0	3	1	1	2	1	1	2	2	2	2	4	4	1	3	2	5	11
136	6	18	1	0	1	1	0	0	2	1	2	2	1	1	1	1	1	1	1	1	1	4	4	3	2
137	6	18	0	1	0	1	0	0	1	1	2	2	2	2	2	1	1	1	1	2	1	3	2	5	2
138	6	18	0	1	0	1	0	0	2	1	2	3	1	1	1	1	1	1	1	1	1	4	4	4	1
139	5	19	0	0	1	2	0	0	1	0	2	1	2	2	3	3	4	3	2	2	3	2	2	9	8
140	4	19	0	1	0	3	0	0	1	1	3	3	1	1	1	1	1	1	1	1	1	4	4	4	2
141	5	19	0	0	1	2	1	0	2	1	2	3	1	2	1	1	1	1	1	1	1	3	4	4	1
142	5	19	0	0	0	2	1	1	2	1	2	2	3	2	2	2	2	2	2	3	3	2	2	6	5
143	4	19	0	1	0	2	0	1	1	1	2	3	1	1	1	1	1	1	1	1	1	3	3	6	1
144	4	19	0	1	0	2	0	0	1	1	2	3	1	1	2	2	2	1	1	1	1	3	3	2	1
145	2	19	1	1	1	3	0	0	2	0	1	3	1	1	1	1	3	1	1	1	1	5	5	9	1
146	5	19	0	1	0	2	1	0	1	1	2	2	2	2	2	2	2	2	2	2	2	3	3	5	1
147	3	19	0	0	1	1	0	0	1	1	2	2	1	1	1	1	1	1	1	1	1	3	3	6	4
148	3	19	0	1	0	2	0	0	1	0	2	2	2	2	2	2	2	2	2	2	1	3	2	5	5
149	5	19	0	0	1	2	0	0	2	0	2	2	2	3	1	1	1	1	4	2	1	3	3	3	3
150	4	19	1	1	0	2	1	0	3	0	2	2	3	2	3	2	2	2	2	2	2	2	2	6	5
151	5	19	0	0	1	3	1	0	1	1	2	2	2	2	2	2	2	2	2	2	2	2	3	6	3
152	4	19	0	1	0	2	0	0	2	0	2	3	1	1	1	1	1	1	1	1	1	4	5	3	1
153	4	19	0	1	0	2	0	0	2	0	2	2	2	3	3	3	3	3	3	2	2	3	3	7	3
154	4	19	0	0	0	1	0	1	2	0	2	2	2	2	2	2	2	2	2	2	1	3	3	3	2
155	5	19	0	1	0	2	1	1	2	1	2	2	2	2	2	2	2	2	2	2	2	3	2	6	5
156	2	19	0	0	0	1	0	0	3	1	1	3	2	2	2	2	2	2	1	1	1	4	4	4	3
157	6	19	0	0	1	3	0	0	1	1	2	2	2	2	2	2	2	2	2	2	2	3	3	5	5
158	2	19	0	0	0	3	1	0	2	0	2	2	4	4	2	1	3	4	4	4	3	2	3	8	1
159	4	19	0	1	0	2	0	0	1	1	2	3	1	1	1	1	1	1	1	1	1	4	4	3	1
160	2	19	0	0	0	2	0	0	2	1	2	2	1	1	1	2	1	1	1	1	1	3	2	6	7
161	3	19	0	1	0	2	1	0	1	1	2	3	2	1	1	1	1	1	1	1	1	4	3	4	2
162	2	19	0	0	0	2	0	0	2	0	2	2	2	3	3	3	3	3	3	3	3	2	2	9	4
163	6	19	0	0	0	3	0	0	2	1	2	3	2	1	1	1	1	1	1	1	1	4	4	4	1
164	3	19	0	0	1	1	1	0	2	0	1	3	1	3	3	4	4	4	2	2	2	5	5	3	1
165	2	19	0	0	0	2	0	0	2	1	2	2	2	1	1	1	1	1	1	1	1	3	2	5	3
166	3	19	1	1	0	2	1	1	1	0	2	3	1	1	1	1	1	1	1	1	1	4	4	2	2
167	6	19	0	0	0	3	0	1	1	1	3	3	2	1	1	1	1	1	1	1	1	4	4	6	1
168	2	19	0	1	0	3	1	0	1	1	2	2	2	2	2	2	2	3	1	3	2	3	3	5	1
169	5	19	0	0	1	2	0	0	1	1	2	2	1	1	1	1	1	1	1	1	1	4	4	3	3
170	6	19	0	1	0	3	1	1	2	1	2	3	1	1	2	1	2	1	1	2	1	4	4	4	1
171	4	19	0	1	0	1	0	0	1	1	2	3	1	1	2	1	1	1	1	1	1	4	3	3	1
172	4	19	1	1	0	1	0	1	2	1	2	2	1	1	1	1	2	2	1	2	1	4	2	3	3
173	6	19	0	1	1	1	0	0	2	0	2	2	2	1	1	1	1	1	1	1	1	3	2	5	1
174	5	19	0	1	0	3	1	1	2	1	2	3	1	1	1	1	1	1	1	1	1	4	4	7	1
175	3	19	1	1	0	1	0	0	2	0	2	2	1	1	1	1	1	1	1	1	1	4	4	4	1
176	2	19	0	0	1	3	1	0	3	1	1	2	1	1	2	2	2	2	1	1	2	3	3	6	1
177	4	19	1	1	0	2	0	0	2	1	2	2	2	2	2	2	2	1	2	1	1	3	3	8	2
178	3	19	0	1	0	2	0	1	2	1	2	3	1	1	1	1	1	1	1	1	1	4	4	2	2
179	2	19	0	1	0	3	0	0	1	1	1	3	1	1	2	1	1	2	1	1	1	3	3	6	1
180	6	19	0	0	1	2	1	0	2	0	1	2	2	1	1	1	1	1	1	1	1	4	3	8	3
181	4	19	0	1	0	1	0	1	2	1	2	2	1	1	2	1	2	1	1	2	2	4	4	7	5
182	5	19	0	0	0	2	1	0	1	1	2	2	2	2	2	2	2	2	3	2	2	3	3	6	6
183	4	19	1	0	0	2	1	1	2	1	2	3	1	2	2	1	1	1	1	1	1	3	2	6	6
184	5	19	0	0	1	2	0	0	2	1	2	2	1	1	1	1	1	1	1	1	1	3	3	5	3
185	4	19	1	1	1	1	0	0	2	1	2	2	2	2	1	1	1	1	1	1	1	3	3	5	3
186	3	19	0	0	0	2	1	0	1	1	2	3	1	1	1	1	1	1	1	1	1	4	3	5	3
187	4	19	0	1	0	1	0	0	1	0	2	3	1	1	1	1	1	1	1	2	2	3	4	2	1
188	3	19	0	0	0	2	0	0	2	0	2	2	2	1	2	2	2	2	1	1	1	4	2	6	5
189	3	19	0	0	1	1	0	0	1	1	2	2	1	1	1	1	1	1	1	1	1	3	4	3	3
190	3	19	0	0	0	1	1	0	1	1	3	3	1	2	2	2	2	2	1	1	1	4	4	3	3
191	3	19	0	1	0	1	0	0	2	1	1	2	3	2	2	2	2	2	1	2	1	3	3	6	6
192	2	19	0	1	0	3	0	1	2	0	2	3	1	2	2	2	3	2	2	2	1	3	4	7	1
193	4	19	1	0	1	2	0	0	2	0	2	2	1	1	1	1	1	1	1	1	1	4	2	5	2
194	4	19	0	1	0	2	0	1	1	1	2	3	1	1	2	1	2	1	1	1	1	5	3	6	1
195	3	19	1	0	1	1	0	0	1	1	1	2	1	1	2	1	4	1	1	2	1	4	3	2	1
196	3	19	1	0	1	2	0	0	2	1	2	3	3	2	2	3	3	2	2	2	2	2	2	9	1
197	4	19	0	1	0	2	0	1	2	1	2	3	1	2	2	1	1	1	1	1	1	4	4	6	1
198	2	19	1	0	0	2	0	0	1	1	1	3	1	1	1	1	1	1	1	1	1	4	4	7	5
199	3	19	0	1	1	2	0	0	2	1	2	3	2	2	2	2	3	3	1	2	1	4	4	4	1
200	3	19	0	0	1	2	0	0	3	1	2	3	1	1	1	1	1	1	1	1	1	4	4	5	4
201	3	19	0	1	0	2	0	0	2	0	2	2	4	1	2	1	1	1	1	1	1	3	2	7	1
202	3	19	0	0	0	1	0	1	2	0	2	1	2	2	2	2	2	2	2	2	2	2	1	6	6
203	4	19	0	0	0	2	1	1	1	1	3	3	1	1	1	1	1	1	1	1	1	4	4	2	1
204	2	19	0	0	1	3	0	1	1	0	2	3	1	1	1	2	2	2	2	2	2	3	4	5	1
205	2	19	1	1	1	2	0	0	2	1	2	2	1	1	1	2	2	3	2	1	2	4	4	8	7
206	4	19	0	1	0	2	0	0	1	0	2	3	1	1	2	1	1	2	1	1	1	4	5	7	1
207	4	19	0	1	0	2	0	1	1	0	2	2	1	1	1	1	1	1	1	1	1	4	4	3	1
208	6	19	0	0	1	3	1	0	2	1	1	2	1	1	2	2	2	1	1	2	1	3	3	3	1
209	2	19	1	0	1	2	0	0	1	0	2	3	1	1	1	2	1	2	1	1	1	4	4	5	3
210	4	19	0	1	0	2	0	0	1	0	2	3	1	1	1	1	1	1	1	1	1	3	3	2	2
211	4	19	0	0	0	1	0	0	1	1	2	3	1	1	1	1	1	1	1	1	1	4	4	3	1
212	3	19	1	0	0	3	0	0	1	0	2	3	3	2	2	2	2	2	2	2	2	2	3	8	1
213	2	19	1	0	1	2	0	0	1	1	2	3	1	1	1	1	1	1	1	1	1	4	4	5	2
214	3	19	1	0	1	2	0	0	2	0	2	3	1	2	2	4	4	4	2	4	1	4	4	6	1
215	4	19	1	1	0	2	1	1	3	1	1	2	2	1	2	2	2	2	2	1	1	4	4	3	1
216	6	19	0	0	1	3	1	0	2	0	2	2	1	2	2	2	2	2	1	1	2	3	3	7	2
217	4	19	0	0	0	2	0	1	1	1	2	2	1	1	1	1	1	1	1	1	1	4	4	6	3
218	2	19	1	1	1	2	0	0	2	1	2	3	2	2	1	1	1	1	1	1	1	4	4	5	1
219	3	19	1	0	1	1	0	0	2	1	1	2	1	1	1	1	1	1	1	1	1	3	3	5	4
220	3	19	0	1	0	2	0	1	1	0	2	2	2	2	2	3	4	2	2	1	1	4	2	6	6
221	2	19	1	0	1	2	1	0	1	1	2	3	2	2	2	2	2	2	1	2	1	3	3	8	3
222	5	19	0	0	1	2	0	0	2	1	2	3	1	1	1	1	1	1	1	1	1	4	4	3	1
223	4	19	0	0	1	1	0	0	2	0	1	2	1	1	1	1	2	1	1	1	1	4	4	3	2
224	2	19	0	1	0	2	0	0	2	1	2	3	1	1	2	1	1	1	1	1	1	3	4	4	1
225	5	19	1	1	0	2	0	1	2	1	2	2	1	1	1	1	1	1	1	1	1	2	2	5	3
226	3	19	1	1	1	1	0	0	1	1	2	3	2	3	3	4	3	2	1	1	2	2	2	7	4
227	4	19	0	1	0	2	0	0	2	0	2	2	3	3	2	2	3	2	2	3	3	3	2	8	6
228	3	19	0	1	0	1	1	0	1	1	1	3	1	1	1	1	1	1	1	1	1	4	4	3	2
229	3	19	0	0	1	3	0	0	1	1	2	2	3	3	2	2	2	2	2	2	2	3	2	4	1
230	3	19	0	0	0	2	0	0	2	1	2	2	1	2	2	1	1	1	1	1	1	4	3	5	1
231	5	19	0	0	1	3	0	0	2	1	1	2	3	3	3	4	3	1	3	2	1	2	3	4	4
232	5	19	0	1	0	2	0	0	1	1	1	3	1	1	1	1	1	1	1	1	1	4	4	2	1
233	3	19	1	0	1	2	0	0	2	1	2	2	2	2	3	2	2	2	2	2	2	2	2	6	3
234	4	19	0	1	1	1	0	0	1	1	2	3	1	2	2	2	2	2	1	2	2	3	4	2	1
235	2	19	1	0	0	1	0	0	1	1	2	3	2	1	1	1	1	1	1	1	1	3	4	4	2
236	6	19	1	0	1	1	0	0	2	0	2	3	1	1	1	1	1	1	1	1	1	4	4	2	2
237	4	19	0	1	0	1	0	0	2	1	2	2	3	3	3	2	2	4	2	3	1	2	2	7	6
238	3	19	1	0	1	1	0	0	1	1	1	3	1	1	1	1	1	1	1	1	1	4	5	3	1
239	3	19	0	0	1	1	0	1	2	1	1	2	2	3	4	1	3	2	2	2	2	4	3	5	2
240	3	19	1	1	0	2	1	1	2	1	2	3	3	1	1	1	2	1	2	1	1	4	4	6	2
241	6	19	0	1	0	2	0	0	2	0	2	3	2	2	2	2	2	1	1	1	1	4	4	2	1
242	3	19	0	0	1	1	0	0	1	1	2	2	1	1	2	1	1	1	1	1	1	4	2	5	3
243	3	19	1	0	1	1	0	0	1	0	1	3	1	2	1	1	1	1	1	1	1	4	4	3	2
244	3	19	0	1	1	1	0	0	2	1	2	3	1	1	2	1	2	1	1	1	1	3	2	2	1
245	4	19	0	1	0	1	0	0	2	1	2	3	1	1	1	1	2	1	1	1	2	4	4	3	1
246	6	19	1	0	0	2	0	0	1	0	2	3	3	2	1	1	2	1	1	1	1	3	3	6	2
247	6	20	0	1	1	2	0	0	1	0	2	3	1	1	1	1	1	1	1	1	1	4	4	6	6
248	3	20	1	1	0	3	0	0	1	0	1	2	3	3	3	3	3	2	3	3	3	2	2	8	6
249	5	20	1	1	0	3	1	0	1	0	2	2	2	2	2	2	2	2	2	2	2	2	2	6	6
250	5	20	0	0	1	3	0	0	1	0	1	1	2	2	2	2	2	2	2	2	2	2	2	5	3
251	4	20	0	1	0	3	1	1	1	1	2	2	1	1	2	1	1	2	1	1	1	4	4	3	1
252	2	20	0	0	0	4	1	1	1	1	3	3	1	1	1	1	1	1	1	1	1	4	5	5	1
253	3	20	0	0	1	4	0	0	2	1	1	3	2	3	2	3	3	3	3	3	3	2	2	7	1
254	3	20	1	0	1	3	0	0	2	1	1	3	3	3	3	3	3	3	3	3	3	3	4	6	6
255	2	20	0	0	1	3	0	1	2	1	2	3	1	1	1	1	1	1	1	1	1	4	4	6	1
256	2	20	1	0	0	4	1	1	3	0	1	2	1	2	1	1	1	1	1	1	1	4	4	6	2
257	4	20	1	1	0	4	0	0	1	0	2	3	2	2	1	1	1	1	1	1	1	3	3	8	7
258	3	20	1	0	0	3	1	1	3	0	1	2	1	1	1	1	1	1	1	1	1	3	3	6	3
259	5	20	0	0	0	2	0	0	1	0	2	3	3	2	2	2	1	2	2	2	2	2	4	5	2
260	3	20	0	1	0	4	0	1	1	1	2	2	1	1	1	1	1	1	1	1	2	4	3	7	3
261	5	20	1	0	1	3	0	1	2	1	1	2	2	2	2	2	3	3	3	3	3	3	2	6	5
262	2	20	1	1	0	3	0	0	1	1	3	3	2	1	1	1	1	1	1	1	1	4	4	1	1
263	3	20	0	0	0	4	0	1	1	0	2	2	1	1	1	1	1	1	1	1	1	4	4	3	1
264	3	20	1	1	0	4	0	0	2	1	2	2	4	4	4	4	4	4	4	3	4	1	1	6	2
265	4	20	0	0	0	3	0	0	1	1	3	3	1	1	1	1	1	1	1	1	1	4	4	3	1
266	2	20	1	1	0	3	1	0	2	1	2	3	1	1	2	1	1	1	1	1	1	3	4	6	2
267	4	20	0	0	0	3	0	0	2	1	1	2	2	1	1	1	1	2	1	1	1	3	2	5	2
268	3	20	0	0	1	4	0	1	3	1	3	3	4	4	4	4	4	4	4	4	4	2	2	10	3
269	3	20	0	1	0	3	0	0	2	1	2	3	1	1	1	1	1	1	1	1	1	3	3	3	3
270	4	20	0	1	0	3	0	0	2	1	2	2	1	1	2	2	1	2	1	1	1	3	3	4	3
271	3	20	1	0	0	3	0	0	1	1	2	3	1	1	1	1	1	1	1	1	1	4	4	1	1
272	4	20	0	1	0	3	0	0	1	1	2	3	1	2	1	1	1	1	1	1	1	3	4	3	1
273	3	20	0	0	1	2	1	0	2	1	1	2	4	3	3	4	4	4	4	4	3	1	1	8	5
274	2	20	1	0	0	2	0	0	1	1	2	2	2	2	4	3	2	4	4	4	2	2	2	7	6
275	2	20	0	1	0	3	1	0	1	1	2	2	1	2	2	2	2	1	1	2	2	3	3	4	1
276	3	20	0	1	0	3	0	0	1	0	3	3	1	1	1	1	1	1	1	1	1	4	4	6	1
277	6	20	1	1	0	3	0	0	2	0	2	2	2	2	2	2	2	1	1	2	3	3	2	7	7
278	2	20	0	1	1	4	0	0	1	1	2	1	1	1	1	1	1	1	1	1	1	3	2	3	3
279	5	20	0	0	0	3	0	0	1	1	2	3	1	1	1	1	1	1	1	1	1	3	4	2	1
280	4	20	0	1	0	3	0	1	1	1	2	3	1	1	1	1	2	1	1	1	1	3	5	4	1
281	3	20	0	1	0	4	1	0	1	0	3	3	1	1	1	1	1	1	1	1	1	5	5	1	1
282	6	20	0	0	1	3	0	0	2	1	2	3	1	1	1	1	1	1	1	1	1	4	4	4	1
283	5	20	0	1	0	4	0	1	1	0	2	3	1	1	1	1	1	1	1	1	1	4	4	2	1
284	4	20	0	1	0	3	0	1	2	1	2	3	2	1	1	1	1	1	1	1	1	3	4	6	1
285	2	20	0	1	1	2	1	1	1	1	2	3	2	1	1	1	4	2	1	2	2	3	4	5	3
286	2	20	0	0	0	3	0	1	2	1	2	2	2	2	2	1	2	2	1	2	1	3	3	5	1
287	6	20	1	0	1	2	0	1	2	1	2	3	2	2	4	3	2	2	2	2	2	3	2	6	1
288	3	20	1	0	0	4	0	1	2	1	2	2	2	2	2	2	2	2	2	2	2	2	2	9	3
289	5	20	0	0	1	4	0	0	1	1	2	3	1	1	1	1	1	1	1	1	1	3	4	3	1
290	3	20	1	0	0	3	0	0	1	0	2	2	1	1	1	1	1	1	1	1	1	3	4	9	2
291	5	20	0	0	1	2	1	0	2	1	2	2	2	2	2	2	2	2	2	2	2	3	3	6	3
292	6	20	0	0	0	2	0	1	2	0	2	1	2	2	2	1	2	1	1	1	1	3	2	6	4
293	3	20	0	1	0	3	0	0	2	1	1	3	3	2	3	3	2	4	2	2	2	3	4	7	2
294	3	20	0	0	1	4	1	0	2	0	2	3	1	1	1	1	1	1	1	1	1	4	4	6	2
295	2	20	0	0	1	2	0	0	2	1	2	2	1	1	1	1	1	1	1	1	1	3	3	5	2
296	2	20	0	0	0	3	0	0	2	0	2	2	1	1	1	1	1	1	1	1	1	4	3	8	2
297	2	20	1	0	0	4	1	1	2	1	2	2	2	2	2	2	2	1	1	2	1	4	3	7	1
298	5	20	0	0	1	2	1	0	1	1	2	2	3	1	1	2	2	2	2	2	2	3	2	3	1
299	4	20	0	1	0	3	0	0	2	0	2	2	1	1	1	1	1	1	1	1	1	3	2	4	2
300	2	20	0	1	0	3	0	0	2	1	2	3	2	2	2	2	1	1	1	1	1	4	5	5	1
301	5	20	0	1	0	4	0	0	1	1	2	3	1	1	2	1	2	2	2	2	1	3	4	7	2
302	5	20	1	1	0	3	0	0	1	1	2	2	1	2	2	1	1	2	2	1	1	3	3	4	1
303	3	20	0	1	0	3	0	1	1	1	2	3	2	2	2	2	2	1	2	2	2	3	2	7	1
304	4	20	1	1	1	3	1	0	2	1	2	3	1	1	1	1	2	1	1	1	1	4	3	2	1
305	2	20	0	0	0	4	0	1	2	0	1	2	1	2	2	2	2	2	2	1	1	3	3	6	2
306	3	20	1	1	0	3	0	0	1	0	2	3	2	3	3	2	2	2	2	2	2	4	3	4	5
307	2	20	1	0	1	1	0	1	2	1	1	2	2	1	1	1	1	1	1	1	1	4	3	3	1
308	5	20	0	0	0	3	0	0	1	1	2	2	1	2	1	1	1	1	1	1	1	3	3	4	2
309	6	20	0	1	0	3	0	1	3	1	2	2	3	2	2	1	1	2	1	2	1	3	2	7	1
310	3	20	0	1	0	3	0	0	1	1	3	3	2	2	2	2	2	2	1	1	2	3	3	6	1
311	2	20	0	0	1	3	0	0	2	0	1	2	4	4	4	4	4	4	1	4	1	2	1	9	1
312	3	20	1	0	1	3	0	0	2	0	1	2	1	1	1	1	1	1	1	2	1	3	3	5	2
313	6	20	0	0	1	3	0	0	2	1	2	3	1	1	1	1	1	1	1	1	1	3	4	4	1
314	4	20	0	1	0	4	1	1	2	0	1	2	1	1	1	1	2	2	1	1	1	3	2	7	1
315	3	20	0	0	1	4	0	1	1	1	2	2	1	1	1	1	1	1	1	1	1	4	4	6	1
316	5	20	0	0	1	3	0	0	1	1	2	3	1	2	2	1	2	1	1	1	1	3	3	7	1
317	4	20	0	1	0	3	1	0	1	1	2	3	2	2	2	2	2	1	1	2	2	4	4	3	1
318	2	20	0	0	0	3	0	0	2	0	2	2	2	3	2	2	2	2	2	2	2	2	3	4	2
319	2	20	0	0	1	3	0	0	2	1	1	2	2	2	2	1	2	1	1	1	1	3	3	6	2
320	3	20	1	0	1	3	0	0	2	0	2	2	2	2	2	2	2	2	2	2	2	2	2	6	6
321	5	20	0	0	1	4	0	0	2	1	1	2	2	2	2	2	2	2	2	2	2	3	3	6	3
322	2	20	1	1	0	3	0	1	1	0	2	2	1	1	1	1	1	1	1	1	1	3	3	5	2
323	2	20	0	1	0	4	1	0	1	1	2	2	1	1	1	1	2	2	1	1	1	3	3	8	1
324	3	20	1	1	1	2	0	1	1	0	2	3	3	1	2	1	1	1	1	2	1	4	5	3	2
325	4	20	0	1	0	3	1	1	2	1	2	2	2	1	4	3	3	2	3	2	2	3	2	5	1
326	2	20	1	0	0	3	0	0	1	1	2	3	1	1	1	1	1	1	1	1	1	4	4	2	1
327	4	20	0	0	1	2	0	1	3	1	1	2	1	1	1	1	1	1	1	1	1	3	3	3	3
328	3	20	0	0	0	3	0	1	2	1	2	2	1	2	2	1	2	2	1	2	1	3	3	7	5
329	4	20	0	1	0	3	0	1	1	1	2	3	2	2	1	1	1	1	1	1	1	3	3	6	2
330	4	20	1	0	1	1	0	0	3	0	1	3	1	1	1	1	1	1	1	1	1	4	4	3	1
331	2	20	1	0	1	3	0	0	2	1	2	3	1	1	2	2	2	2	1	2	2	3	2	7	3
332	2	20	1	1	0	3	1	0	2	1	3	3	1	1	1	1	2	1	1	1	1	4	4	7	1
333	5	20	0	0	0	4	0	0	1	1	2	2	4	2	2	1	1	2	1	2	1	2	2	7	3
334	5	20	0	0	1	2	0	0	1	0	2	2	2	2	3	3	2	3	1	1	1	2	3	6	3
335	4	20	0	1	0	4	0	1	2	1	1	3	2	4	4	4	2	1	1	3	4	2	2	8	1
336	3	20	0	1	0	3	0	0	1	1	2	3	1	1	1	1	1	1	1	1	1	5	5	4	4
337	2	20	0	0	0	4	0	0	1	1	2	2	3	1	1	1	1	4	1	3	1	1	2	8	2
338	4	20	1	0	1	1	0	0	3	0	1	3	1	1	1	1	1	1	1	1	2	4	4	8	2
339	3	20	1	1	0	2	1	0	3	0	1	2	3	1	3	1	1	3	3	3	3	3	4	7	2
340	5	20	0	0	1	2	0	0	1	1	2	2	2	4	2	2	4	3	1	2	3	2	3	7	2
341	4	20	0	1	0	3	0	0	2	1	3	3	1	1	2	1	1	1	1	1	1	4	4	3	2
342	3	20	0	1	0	3	0	0	1	1	2	2	1	2	1	1	2	1	1	1	1	3	3	4	1
343	4	20	1	1	0	2	0	0	1	1	2	3	1	1	1	1	1	1	1	1	1	4	4	4	1
344	6	20	0	1	0	2	1	0	1	1	3	3	2	1	1	1	1	1	1	1	1	4	4	5	1
345	4	20	0	0	1	4	0	1	2	1	1	3	2	2	2	2	1	4	1	2	1	5	5	5	1
346	6	20	1	1	0	3	0	0	2	1	2	2	2	3	2	1	2	1	1	1	1	3	2	8	3
347	4	20	0	1	0	3	0	1	1	0	2	2	1	1	2	1	1	2	1	1	1	4	4	3	1
348	5	20	0	0	1	3	0	0	2	0	1	2	4	4	4	3	2	2	2	3	2	3	2	11	1
349	4	20	1	0	1	2	1	1	3	1	1	2	1	1	2	2	1	1	1	2	1	3	2	6	1
350	3	20	0	0	1	2	1	0	2	0	2	3	2	2	1	1	1	1	1	1	1	3	5	2	1
351	6	20	0	1	0	3	0	1	1	1	2	3	2	2	2	2	2	2	1	1	2	3	3	7	6
352	2	20	0	0	0	3	1	0	2	1	3	2	1	2	2	2	2	2	1	2	2	2	3	8	3
353	6	20	0	0	0	3	0	0	2	0	1	2	2	2	2	2	2	2	2	2	2	3	3	6	3
354	2	20	0	0	1	2	0	0	2	0	1	2	4	2	2	1	2	1	1	1	1	3	2	4	4
355	2	20	1	0	1	4	0	0	2	1	2	2	2	2	2	2	2	2	2	2	2	3	2	5	1
356	4	20	0	1	0	2	0	1	1	0	2	2	2	1	1	1	1	2	1	1	1	4	4	2	1
357	2	20	0	1	0	3	1	0	1	1	2	3	1	1	1	1	1	1	1	1	1	3	4	6	3
358	6	20	0	0	1	3	1	0	2	1	2	3	2	1	1	2	1	1	1	1	1	4	4	5	1
359	2	20	0	0	1	4	0	0	2	1	2	3	1	2	4	4	3	2	1	3	1	4	4	9	1
360	6	20	0	0	0	2	0	1	1	1	2	3	1	1	1	2	2	2	1	2	1	3	3	5	3
361	3	20	0	1	0	3	1	1	2	1	3	3	1	2	2	4	2	1	1	1	1	4	3	6	1
362	2	20	0	1	0	4	0	0	1	1	2	1	2	2	2	2	2	1	1	2	1	3	2	7	6
363	2	20	1	0	1	4	0	0	2	1	2	2	1	1	1	1	1	1	1	1	1	3	2	6	1
364	5	20	0	0	1	2	0	0	2	1	1	3	1	1	4	4	4	4	4	4	4	2	5	2	1
365	3	20	0	1	0	4	0	0	1	1	2	3	3	3	2	1	1	1	1	1	1	3	3	7	1
366	3	20	1	1	0	1	0	0	2	1	1	3	2	2	2	2	4	2	1	1	1	3	4	8	6
367	2	20	0	1	0	2	0	1	2	0	2	2	2	3	3	3	3	3	3	2	4	3	2	6	5
368	2	20	0	1	0	3	1	0	1	1	2	2	1	2	2	2	2	2	2	2	2	3	3	4	1
369	3	20	0	0	1	2	0	0	2	1	2	3	1	1	1	1	1	1	1	1	1	3	4	1	1
370	5	20	0	0	0	3	0	0	1	0	2	2	3	2	2	3	3	3	2	3	3	2	3	7	5
371	3	20	0	0	0	4	0	0	2	0	2	2	2	2	2	2	2	2	2	3	2	2	3	6	6
372	3	21	0	1	0	4	0	0	2	0	2	3	1	1	1	1	1	1	1	1	1	4	4	9	1
373	5	21	0	0	1	2	0	0	1	0	1	1	1	1	1	1	1	1	1	1	1	4	4	3	3
374	2	21	0	1	0	4	0	0	1	0	3	3	1	1	2	2	2	2	1	3	1	4	4	5	1
375	3	21	0	1	0	4	0	0	1	1	2	3	1	1	1	1	1	1	1	2	1	3	4	3	1
376	2	21	0	1	0	4	0	0	1	0	2	2	2	2	2	2	2	1	1	1	1	3	3	9	5
377	4	21	0	1	0	4	1	0	2	0	2	3	1	1	1	1	1	1	1	1	1	4	4	7	1
378	6	21	0	1	0	4	0	0	2	1	2	2	1	2	1	1	2	1	1	2	1	3	3	5	3
379	5	21	0	0	1	4	0	0	2	1	2	2	3	2	2	2	2	2	2	2	2	1	2	11	1
380	2	21	0	1	1	4	1	0	1	0	2	2	1	1	1	1	1	1	1	1	1	4	3	1	1
381	3	21	0	1	1	4	0	0	2	0	2	2	2	2	2	2	2	2	1	1	1	4	4	2	2
382	5	21	0	0	1	3	0	0	2	0	2	2	1	2	2	2	2	2	1	1	2	3	3	8	5
383	2	21	0	0	0	4	0	0	1	1	3	3	1	1	1	1	1	1	1	1	1	4	4	3	3
384	4	21	0	0	0	4	0	1	2	1	2	3	2	1	1	1	1	1	1	1	1	4	4	4	1
385	3	21	1	0	1	4	0	0	2	1	1	2	1	1	1	1	1	1	1	1	1	1	1	5	5
386	3	21	0	0	0	4	0	0	1	0	1	3	2	2	2	1	2	1	1	1	2	3	5	3	1
387	2	21	1	1	0	4	0	0	2	0	2	3	1	1	1	1	1	1	1	1	1	4	5	4	1
388	2	21	0	1	0	4	0	0	1	0	2	3	1	1	1	1	1	1	1	1	1	4	4	1	1
389	2	21	0	1	0	4	1	0	1	1	3	3	1	1	2	1	1	1	1	1	1	4	4	3	1
390	5	21	0	0	1	3	0	0	2	0	1	2	1	1	1	1	1	1	1	1	1	3	4	3	1
391	5	21	0	1	0	4	0	0	1	1	2	3	1	2	1	1	1	2	1	1	1	4	4	3	1
392	2	21	0	1	0	4	0	0	1	1	3	3	2	2	2	1	2	2	1	2	2	4	3	7	2
393	3	21	1	1	1	4	0	1	2	1	1	3	1	1	1	1	1	1	1	1	1	3	2	8	2
394	3	21	0	0	1	4	0	0	2	1	2	2	2	2	2	2	2	2	2	2	2	3	2	8	1
395	4	21	1	1	0	4	1	1	2	1	2	2	2	1	2	2	2	1	1	1	2	3	2	6	1
396	4	21	1	1	0	4	0	0	1	1	2	3	1	1	1	1	1	1	1	1	1	4	3	4	1
397	2	21	0	0	0	3	0	0	1	1	2	2	2	2	2	2	2	2	2	2	2	3	3	8	3
398	3	21	1	1	0	2	0	0	1	0	2	2	2	2	2	2	2	2	2	2	2	3	3	7	6
399	2	21	1	0	1	4	1	0	1	1	1	2	1	1	2	1	1	1	1	2	1	3	3	7	3
400	5	21	0	1	0	4	1	0	1	1	2	2	2	2	3	3	3	3	2	4	1	3	2	4	2
401	2	21	0	1	0	3	1	1	1	1	2	3	1	1	1	1	2	1	1	1	1	4	4	8	4
402	5	21	0	0	1	2	0	0	1	0	1	2	1	1	1	1	1	1	1	1	1	4	3	3	2
403	2	21	0	0	0	4	1	1	2	1	2	2	2	2	2	1	2	2	1	2	1	3	2	5	1
404	2	21	0	0	1	3	0	0	3	1	2	3	2	2	2	2	2	2	1	2	2	3	3	7	4
405	6	21	0	1	0	4	0	0	1	1	2	3	1	1	2	1	1	2	1	1	1	4	4	8	1
406	2	21	1	0	1	4	1	0	1	1	1	3	1	1	2	2	2	1	1	1	1	3	4	6	1
407	3	21	0	1	1	4	0	0	2	0	1	2	2	2	2	2	2	2	2	3	2	3	3	4	2
408	3	21	1	1	1	3	0	0	2	0	2	3	2	2	2	1	2	2	1	1	1	3	3	4	1
409	2	21	0	0	0	4	0	0	1	1	2	3	3	2	1	1	1	4	1	3	2	3	4	3	1
410	3	21	0	0	0	4	0	0	1	1	2	3	1	1	2	2	2	2	1	1	1	3	2	6	1
411	2	21	0	1	0	4	1	0	1	1	2	3	2	2	2	2	2	2	1	2	2	3	2	6	3
412	3	21	0	0	1	3	1	0	2	0	2	2	3	2	3	3	3	2	4	2	2	3	3	6	5
413	5	21	0	0	1	4	0	0	2	1	2	2	1	1	1	1	1	1	1	1	1	3	3	3	3
414	2	21	0	1	1	4	1	1	2	1	1	2	1	1	1	1	1	1	1	1	1	3	2	6	1
415	3	21	1	1	0	3	0	0	2	1	1	3	1	1	1	1	1	1	1	1	1	4	4	5	1
416	4	21	1	0	1	2	0	0	2	1	2	2	1	1	1	1	1	1	1	1	1	4	4	1	1
417	2	21	1	0	0	4	0	0	1	1	2	3	4	4	4	4	4	4	2	2	3	2	2	11	2
418	2	21	0	0	1	4	1	1	2	1	2	2	2	1	2	1	1	2	1	1	1	3	3	7	1
419	5	21	1	1	0	4	0	1	1	1	2	3	2	1	1	1	1	1	1	1	1	3	4	4	2
420	2	21	0	0	1	4	0	0	1	1	2	2	2	2	2	2	2	2	2	2	1	2	2	6	2
421	2	21	0	0	0	4	1	1	1	1	2	2	1	1	2	1	1	2	1	1	1	4	4	3	1
422	2	21	0	1	0	4	1	0	1	1	3	3	2	2	2	3	3	3	2	3	1	3	3	7	2
423	2	21	0	0	1	4	1	0	2	1	1	2	1	2	2	1	1	1	1	1	1	4	4	3	1
424	2	21	0	0	1	4	0	1	2	1	1	2	2	2	1	1	1	1	1	1	1	3	3	4	1
425	6	21	0	0	1	4	0	1	2	1	2	2	1	2	2	2	2	2	1	2	2	3	3	6	1
426	3	21	1	1	0	4	0	0	2	1	2	2	2	1	2	2	1	1	1	1	1	2	1	3	2
427	2	21	0	1	0	4	0	0	1	1	2	3	1	1	1	1	1	1	1	1	1	3	4	6	1
428	2	21	0	0	1	4	0	0	2	1	2	2	2	2	2	2	2	2	2	1	2	3	3	8	1
429	3	21	0	0	1	3	0	0	2	0	2	3	4	1	1	1	1	1	1	1	1	4	5	6	1
430	2	21	0	1	0	4	1	0	1	1	2	2	2	2	3	3	2	3	1	2	2	3	3	4	1
431	5	21	0	0	1	3	1	1	2	0	1	3	3	3	3	1	1	3	1	1	1	4	4	4	1
432	2	21	0	0	0	4	0	0	2	0	2	2	1	1	1	1	1	1	1	1	1	4	4	4	1
433	4	21	0	0	1	4	0	0	2	1	1	2	1	1	2	2	2	2	1	2	2	2	3	7	1
434	6	21	0	0	1	3	0	0	2	1	1	2	2	1	1	1	1	1	1	1	1	4	2	5	4
435	3	21	0	0	1	4	0	1	3	1	1	1	3	2	4	4	4	4	3	4	2	2	1	8	5
436	3	21	0	0	1	4	0	0	3	1	2	2	2	2	1	1	1	1	1	1	1	3	4	6	3
437	3	21	1	0	0	4	1	0	2	1	2	2	2	2	2	3	2	3	1	2	1	3	2	7	1
438	3	21	1	0	1	4	0	0	3	1	1	2	2	2	2	2	2	2	2	2	2	2	3	6	5
439	2	21	0	1	0	4	0	0	2	1	2	2	1	1	1	1	1	1	1	1	1	4	3	5	1
440	5	21	0	0	0	4	0	0	3	1	2	3	1	1	1	1	1	1	1	1	1	4	5	4	1
441	3	21	0	0	0	4	0	0	2	1	2	2	2	2	2	2	2	2	2	2	1	3	3	7	4
442	3	21	0	0	0	4	0	0	1	1	2	3	2	2	2	2	2	2	2	2	2	2	3	6	1
443	2	21	0	0	0	4	0	0	2	1	2	2	1	1	1	1	1	1	1	1	1	4	4	3	1
444	2	21	0	1	0	4	0	0	2	1	2	3	2	2	2	2	2	2	1	2	2	3	3	7	1
445	5	21	0	0	1	3	1	0	2	1	1	2	2	1	1	1	1	1	1	1	1	3	3	3	3
446	5	21	0	0	1	3	1	1	2	1	2	2	2	2	2	2	2	2	2	2	2	2	2	9	2
447	2	21	1	0	1	4	0	0	2	1	1	2	1	2	2	1	2	1	1	2	2	3	3	2	1
448	3	21	0	0	1	4	0	1	2	1	2	2	1	1	1	1	2	2	1	2	1	3	3	6	1
449	2	21	0	0	0	4	0	0	2	0	3	2	1	1	1	1	2	1	1	1	1	4	4	5	1
450	2	21	1	0	1	4	1	0	3	1	1	2	2	2	2	2	2	2	2	2	1	3	2	6	3
451	3	21	0	1	0	4	1	0	2	1	2	3	1	1	1	1	1	1	1	1	1	3	4	6	3
452	2	21	0	1	0	4	0	0	1	1	2	2	2	2	2	2	2	2	1	2	2	3	3	6	5
453	3	21	1	1	1	4	1	0	1	1	2	2	1	1	1	1	1	1	1	1	1	4	3	6	2
454	5	21	0	0	1	2	0	0	1	1	2	3	1	1	1	1	2	1	1	1	1	3	3	6	2
455	2	21	1	0	1	3	1	0	2	1	2	2	2	2	2	1	2	1	1	1	1	3	3	2	1
456	3	21	0	1	0	4	0	0	1	1	2	2	1	2	2	1	2	2	1	1	1	3	2	6	7
457	6	21	0	0	1	4	0	1	3	1	1	3	3	3	2	3	3	3	1	2	3	2	2	6	1
458	5	21	0	0	1	3	1	0	2	1	2	2	2	1	1	1	1	2	1	1	1	3	3	7	4
459	2	21	0	1	0	4	0	0	1	0	3	3	3	2	2	2	3	2	2	2	1	4	4	7	1
460	2	21	1	0	1	3	0	1	2	1	1	2	4	4	4	4	4	4	3	4	4	1	2	9	3
461	2	21	0	0	1	4	0	0	1	1	3	3	1	1	1	1	1	1	1	1	1	4	4	6	2
462	2	21	0	1	0	4	0	0	2	1	2	3	1	1	1	1	2	1	1	1	1	3	3	7	1
463	3	21	0	0	1	4	0	0	2	0	1	3	1	1	2	1	1	1	1	1	1	3	4	6	2
464	3	21	1	0	1	3	1	0	3	0	1	2	2	2	1	2	2	2	2	2	2	3	2	7	3
465	4	21	1	1	1	4	0	0	2	0	2	2	1	1	1	1	1	1	1	1	1	4	4	2	2
466	3	21	0	0	0	4	0	0	2	1	2	3	1	1	2	2	1	1	1	1	1	4	4	3	1
467	6	21	1	1	0	3	0	1	3	1	1	2	2	2	3	3	3	3	3	4	3	2	3	8	5
468	6	21	0	1	1	4	0	0	2	1	2	2	1	1	1	1	1	1	1	1	1	3	4	5	3
469	5	21	0	0	0	4	0	0	2	1	2	3	1	1	1	1	1	1	1	1	1	2	5	6	1
470	4	21	0	1	0	4	0	0	2	1	1	3	1	1	2	2	1	2	1	1	1	4	4	3	1
471	3	21	0	1	0	4	0	0	1	0	1	1	3	2	3	2	2	2	1	2	2	2	2	9	3
472	4	21	0	0	0	4	0	0	2	1	1	2	2	2	2	2	1	1	1	1	1	3	2	4	1
473	4	21	0	1	1	4	1	0	1	0	2	2	1	1	1	1	1	1	1	1	1	4	4	3	1
474	2	21	0	0	1	4	0	1	2	1	2	2	2	3	4	3	2	2	2	2	2	3	2	9	5
475	3	21	0	0	1	4	0	0	2	1	2	3	1	1	1	1	1	1	1	1	1	4	5	5	1
476	4	21	0	1	1	3	0	0	1	1	2	3	1	1	1	1	2	1	1	1	1	3	4	7	1
477	3	21	0	1	1	4	1	0	1	1	2	2	3	2	3	3	2	4	1	3	3	3	2	7	4
478	3	21	0	0	0	4	0	0	1	1	2	2	3	3	3	3	3	3	3	3	3	2	2	8	6
479	2	21	0	0	1	4	0	0	2	1	1	2	1	1	1	1	1	1	1	1	1	3	3	6	1
480	2	21	1	0	1	4	1	0	1	1	1	3	1	1	1	1	1	1	1	1	1	4	4	3	2
481	2	21	1	0	1	4	0	0	2	1	1	2	4	2	2	1	3	4	1	3	2	2	2	4	1
482	2	21	1	0	0	4	1	0	2	1	2	2	1	1	1	2	1	1	1	1	1	3	2	6	1
483	2	21	0	1	0	4	0	0	1	1	2	2	1	1	1	1	1	1	1	1	1	3	3	6	2
484	3	21	0	1	0	4	0	0	1	1	2	3	2	1	2	1	2	2	1	2	1	4	5	8	1
485	2	21	0	0	1	4	1	1	3	1	1	2	3	3	3	1	1	3	1	3	1	3	3	9	5
486	3	21	0	0	0	4	0	0	2	0	2	2	1	1	1	1	1	1	1	1	1	3	3	9	7
487	5	22	0	0	1	3	0	0	1	0	1	1	2	2	1	1	1	1	1	1	1	3	3	6	7
488	5	22	0	0	1	4	0	0	2	1	1	2	2	2	2	2	2	2	1	2	1	2	2	7	6
489	5	22	0	0	1	1	1	0	2	0	1	1	2	3	3	3	2	2	2	2	2	2	2	7	6
490	2	22	0	1	0	4	1	0	1	1	2	2	4	2	1	1	1	1	1	1	1	3	2	4	1
491	3	22	0	0	0	4	0	0	1	0	2	3	2	2	2	1	1	1	1	1	1	3	4	4	1
492	3	22	0	1	0	4	0	0	2	1	2	2	1	1	2	1	1	1	1	1	1	3	4	6	7
493	4	22	0	0	1	3	0	0	1	0	1	2	1	1	1	1	1	1	1	1	1	3	3	4	2
494	3	22	1	0	0	4	1	0	2	0	2	2	4	4	4	4	4	4	4	4	4	3	3	6	5
495	5	22	0	0	0	4	0	0	2	1	2	2	1	1	1	1	1	2	1	2	1	3	3	4	1
496	6	22	1	1	0	4	0	1	1	1	2	3	2	2	2	2	2	2	2	2	2	3	4	3	2
497	2	22	0	0	1	4	0	0	1	1	1	2	2	2	2	2	2	2	2	2	1	2	2	4	1
498	5	22	0	0	1	4	0	0	2	1	1	3	2	2	1	1	1	1	1	1	1	5	5	3	1
499	3	22	0	1	1	4	0	1	1	1	2	3	2	2	3	3	3	2	1	1	1	3	3	5	2
500	3	22	0	0	1	4	0	0	2	1	2	3	2	2	1	1	1	2	1	1	1	2	3	7	1
501	3	22	0	1	0	4	0	0	3	1	2	3	2	2	2	1	2	1	1	1	1	4	4	4	5
502	3	22	1	0	1	4	0	1	2	1	2	2	2	2	1	1	2	2	1	2	1	4	4	6	4
503	4	22	0	1	1	4	0	1	2	1	1	1	4	4	4	4	4	4	4	4	4	1	1	11	3
504	2	22	1	0	0	4	0	0	2	1	1	3	1	1	1	1	2	1	1	1	1	3	4	5	1
505	3	22	0	1	0	4	0	0	3	0	1	2	2	1	3	3	1	3	1	1	1	3	2	8	6
506	2	22	1	1	1	4	0	0	2	1	2	3	1	2	2	1	2	2	1	2	2	2	4	7	1
507	3	22	0	1	0	4	0	0	2	1	2	3	2	2	2	1	1	3	1	2	1	3	3	6	5
508	5	22	0	0	1	4	0	0	2	0	1	1	3	3	3	2	2	2	1	2	1	2	2	7	5
509	2	22	1	0	1	3	0	0	2	1	1	3	1	1	1	1	1	1	1	1	1	4	4	2	1
510	6	22	0	0	0	2	0	1	3	1	2	3	1	2	1	1	1	2	1	1	1	4	4	7	1
511	4	22	1	0	1	4	0	1	2	1	2	2	2	1	2	1	2	1	1	2	2	3	3	4	1
512	3	22	0	0	1	4	0	0	3	0	2	2	1	1	1	1	1	1	1	1	1	3	4	6	5
513	4	22	0	0	1	4	0	1	2	0	2	2	1	1	1	1	1	1	1	1	1	3	3	8	4
514	3	22	1	1	0	3	1	1	1	1	2	3	1	2	2	2	2	2	1	2	2	3	3	7	6
515	2	22	1	1	0	4	1	0	2	1	2	3	1	1	2	2	2	2	2	2	1	3	3	6	3
516	5	22	0	0	1	3	0	0	1	0	1	1	2	2	2	2	2	2	1	2	3	3	2	9	8
517	6	23	0	0	1	2	0	0	1	0	1	1	2	2	2	2	3	3	2	2	2	2	2	2	7
518	3	23	1	1	1	4	0	0	3	1	1	2	2	2	2	2	2	2	2	2	2	3	3	7	7
519	2	23	0	0	1	4	0	0	1	0	2	3	1	1	1	1	1	1	1	1	1	4	4	2	3
520	2	23	1	0	0	4	0	0	2	1	2	2	1	2	2	2	2	2	2	2	2	3	3	7	2
521	2	23	1	0	1	4	1	0	2	1	2	3	1	2	2	2	2	1	1	1	1	4	4	2	1
522	2	23	1	0	1	4	0	0	2	1	2	2	1	1	1	1	1	1	1	1	1	4	4	5	1
523	3	23	1	0	0	4	0	0	3	0	2	3	2	2	2	2	3	2	1	1	1	3	3	7	7
524	5	24	0	0	1	4	0	0	2	0	2	2	2	1	1	1	1	1	1	1	1	1	2	8	6
525	2	24	1	0	1	4	0	0	2	1	1	3	2	2	2	2	2	2	1	2	2	3	4	5	1
526	6	17	1	0	1	1	0	0	1	1	1	2	2	1	2	1	1	1	1	1	1	3	2	5	5
527	6	17	0	0	0	1	0	1	2	0	2	2	2	2	1	1	1	2	1	1	1	3	4	3	2
528	3	17	0	0	1	1	0	0	2	1	2	2	2	2	1	1	1	1	1	1	1	3	3	3	2
529	4	17	0	1	0	1	0	0	1	1	2	3	1	1	1	1	1	1	1	1	1	4	5	3	1
530	3	17	0	1	0	1	0	0	2	1	2	3	1	2	2	1	1	1	1	1	1	4	4	5	1
531	3	17	0	1	0	1	1	0	2	1	3	3	1	1	1	1	3	2	1	1	1	5	5	3	4
532	4	17	0	0	0	1	0	1	1	1	2	3	2	1	2	1	2	1	1	2	2	4	4	3	2
533	3	17	0	0	1	1	0	0	2	1	2	3	1	1	1	1	2	1	1	2	2	3	4	4	3
534	3	17	0	0	0	1	0	0	2	1	2	3	1	1	1	1	1	1	1	1	2	4	3	4	2
535	6	17	0	0	1	1	0	0	2	1	2	2	2	1	1	1	1	1	1	1	1	3	2	3	1
536	6	17	0	0	0	1	0	0	1	0	2	2	1	1	1	1	1	1	1	1	1	4	2	3	4
537	6	17	0	1	0	1	0	0	2	1	2	2	1	1	2	1	2	1	1	1	1	3	3	3	5
538	3	17	0	0	1	1	0	0	1	1	1	3	1	1	1	2	2	2	2	2	1	3	3	3	3
539	5	17	0	0	1	2	1	0	1	1	2	2	2	1	1	1	2	1	1	2	1	3	4	4	2
540	3	17	1	0	1	2	0	1	2	1	2	3	2	2	2	2	2	2	2	2	2	3	2	10	8
541	6	17	0	1	0	1	0	0	1	1	3	3	1	1	2	1	1	2	1	1	1	3	2	4	4
542	6	17	0	0	0	1	0	1	2	1	2	3	1	1	2	1	1	2	1	1	1	3	4	3	2
543	3	17	0	1	0	1	1	1	2	1	2	2	2	2	2	1	2	1	1	1	2	3	3	4	3
544	3	17	0	0	1	1	0	0	1	1	1	3	1	1	2	1	1	1	1	2	1	4	4	3	2
545	3	18	0	0	1	1	0	0	1	0	1	2	1	1	1	1	1	1	1	1	1	3	4	4	3
546	6	18	0	0	1	1	0	0	2	0	1	2	1	1	1	1	1	1	1	1	1	3	3	3	2
547	3	18	0	1	0	1	0	0	1	0	3	3	1	1	1	1	1	1	1	1	1	5	5	1	1
548	6	18	0	0	0	1	1	0	1	1	3	3	1	1	1	1	1	1	1	1	1	4	4	6	6
549	5	18	0	1	0	2	1	0	1	1	2	2	1	2	2	2	2	2	1	2	2	4	4	5	5
550	6	18	0	1	0	1	0	0	1	1	2	2	3	2	1	1	2	1	1	1	1	4	3	5	1
551	6	18	0	0	0	1	1	0	1	1	3	3	1	1	1	1	1	1	1	1	1	4	4	2	2
552	3	18	0	0	0	1	0	0	1	1	2	2	1	1	1	1	1	1	1	1	1	4	2	2	1
553	6	18	0	1	0	1	0	0	2	1	2	3	1	1	1	1	1	1	1	1	1	5	5	1	1
554	6	18	1	0	1	1	0	0	2	0	2	2	1	2	1	1	1	1	1	1	1	4	3	3	2
555	2	18	0	1	0	1	0	0	1	1	2	3	1	1	1	1	1	1	1	1	1	4	4	4	1
556	3	18	0	1	0	1	0	0	1	1	3	3	1	1	1	1	1	1	1	1	1	4	4	1	1
557	6	18	0	1	0	2	0	0	1	0	3	3	1	2	2	1	2	1	1	1	1	3	4	3	1
558	3	18	0	1	0	1	0	0	1	0	2	3	1	2	2	1	1	1	1	1	1	4	4	6	3
559	6	18	0	1	0	1	0	0	1	1	2	3	1	1	1	1	1	1	1	1	1	4	4	3	3
560	6	18	1	0	1	1	0	1	2	1	2	3	1	1	1	1	1	1	1	1	1	4	4	3	2
561	4	18	0	1	0	1	0	1	2	0	2	2	1	1	3	1	1	1	1	1	3	4	4	3	4
562	6	18	0	1	0	3	1	0	1	0	2	2	1	1	1	1	1	1	1	1	1	4	4	6	2
563	6	18	0	1	0	1	0	0	1	0	3	3	1	1	1	1	1	1	1	1	1	4	4	3	1
564	3	18	0	0	1	2	0	0	2	0	2	2	2	1	1	1	1	1	1	1	1	4	4	3	1
565	3	18	1	1	0	1	0	0	1	1	3	3	1	1	1	1	1	2	1	1	1	4	4	5	3
566	6	18	0	1	0	1	0	0	1	1	2	3	1	1	1	1	1	1	1	1	1	4	4	6	3
567	5	18	0	1	0	2	1	0	1	1	3	3	1	2	2	1	2	2	1	1	1	4	4	3	1
568	3	18	0	1	0	1	0	0	1	1	2	3	1	1	1	1	1	1	1	1	1	4	4	3	1
569	2	18	1	0	1	2	0	0	2	0	2	2	2	2	3	3	3	4	3	2	2	2	1	8	3
570	3	18	0	0	0	1	0	0	1	1	2	3	3	3	1	1	1	2	1	1	1	3	4	3	3
571	3	18	1	1	0	1	0	0	1	1	2	3	1	1	1	1	1	1	1	1	1	4	4	3	3
572	2	18	1	1	1	1	0	0	1	1	2	3	1	1	1	1	2	1	1	1	2	4	4	5	3
573	5	18	0	0	0	3	0	0	1	1	2	2	2	2	2	1	2	2	2	2	2	3	4	8	3
574	3	18	0	1	0	1	1	0	2	1	2	2	1	1	1	1	1	1	1	1	1	4	4	3	1
575	5	18	0	0	1	2	0	0	2	1	2	2	1	2	1	3	3	2	1	2	1	3	2	8	5
576	4	18	1	0	1	1	0	0	1	0	2	2	1	1	2	2	2	2	1	1	1	3	3	4	2
577	6	18	0	1	1	1	0	0	1	1	2	2	2	2	2	2	2	2	2	2	2	2	2	5	6
578	6	18	1	0	1	1	0	0	2	0	1	3	1	1	1	1	1	1	1	1	1	3	3	1	1
579	6	18	0	0	0	1	0	0	2	1	2	3	2	2	1	1	1	1	1	1	1	3	4	6	1
580	6	18	0	0	1	1	0	0	1	1	2	3	2	2	2	2	2	2	1	1	1	4	5	3	1
581	2	18	0	0	0	1	0	0	1	1	2	2	1	1	1	1	1	1	1	1	1	4	3	2	1
582	3	18	0	0	0	1	0	0	2	1	2	3	2	2	2	2	1	1	1	1	1	4	4	3	1
583	3	18	1	0	0	1	0	0	2	1	2	3	1	1	1	1	2	1	1	1	1	4	3	5	2
584	3	18	1	1	0	1	1	0	1	1	3	3	1	1	1	1	1	1	1	1	1	4	4	4	1
585	4	18	0	0	1	1	0	0	2	0	2	2	3	3	3	3	3	1	1	1	1	4	4	6	1
586	4	18	0	0	0	1	0	0	1	1	2	2	1	1	1	1	1	1	1	1	1	4	3	4	3
587	3	18	1	0	0	2	0	0	2	1	2	3	3	1	1	1	1	2	1	1	1	4	4	4	1
588	2	18	1	0	0	1	0	0	2	0	2	3	2	1	1	1	1	1	1	1	1	3	4	6	1
589	3	18	1	0	1	1	0	0	1	1	2	3	1	1	2	2	2	1	1	1	2	3	3	5	5
590	2	18	0	1	0	1	0	0	1	1	2	2	2	1	2	1	1	1	1	2	1	4	4	4	1
591	6	18	0	1	0	1	0	1	2	1	2	3	1	1	2	1	1	1	1	1	1	4	4	2	1
592	3	18	0	1	0	1	0	0	1	1	2	2	1	1	1	2	1	2	1	1	1	3	2	6	3
593	3	18	0	0	0	1	0	0	1	1	2	2	2	3	2	3	3	4	4	4	3	3	3	9	5
594	3	18	1	0	0	1	0	0	2	0	2	3	1	1	2	1	2	1	1	1	1	4	5	3	4
595	3	18	1	1	0	1	1	1	2	1	2	2	1	2	2	2	2	4	2	3	2	3	2	7	1
596	6	18	1	1	1	1	0	0	1	0	2	3	1	1	1	1	1	1	1	1	1	4	4	2	1
597	3	18	0	1	0	2	0	0	2	0	2	2	1	1	2	1	2	2	1	2	1	3	2	8	5
598	3	18	0	1	1	1	0	0	1	1	2	3	1	1	1	1	1	1	1	1	1	3	4	4	1
599	6	18	0	1	0	1	0	0	1	1	3	3	1	1	1	2	2	1	1	1	1	4	4	3	2
600	3	18	0	1	0	1	1	1	1	1	3	3	1	1	1	1	1	1	1	1	1	5	5	1	1
601	6	18	0	1	1	1	0	0	2	1	2	2	1	1	1	1	1	1	1	1	1	3	4	4	2
602	6	18	0	1	0	1	0	0	1	1	2	2	2	1	1	1	1	1	1	1	1	5	3	2	4
603	4	18	0	1	0	2	0	0	1	1	2	3	1	1	1	1	1	1	1	1	1	4	5	2	1
604	6	18	0	0	0	1	0	0	1	1	2	2	2	1	1	1	1	2	1	1	1	4	2	6	8
605	3	18	0	1	0	1	0	0	2	1	1	3	1	1	1	1	1	1	1	1	1	5	5	3	2
606	4	18	1	0	1	2	0	0	2	0	1	2	1	1	1	1	1	1	1	1	1	4	4	3	4
607	3	18	0	1	0	1	0	0	2	1	2	3	1	1	2	1	2	1	1	2	1	4	4	3	3
608	4	18	1	1	0	1	0	0	2	1	2	2	2	2	2	2	2	2	1	2	1	3	4	3	3
609	6	18	0	1	0	1	0	1	2	1	2	3	1	1	1	1	1	1	1	1	1	5	5	3	1
610	6	18	0	1	0	3	1	0	2	1	2	2	1	2	1	1	1	1	1	1	1	4	4	6	2
611	6	18	0	1	1	2	1	1	2	1	1	2	1	1	2	1	2	1	1	1	1	4	4	7	1
612	3	18	0	1	1	1	1	0	1	1	2	3	1	2	2	1	1	1	1	1	2	4	4	4	3
613	6	18	0	1	1	1	0	0	2	1	2	3	1	1	1	1	1	1	1	1	1	4	4	3	1
614	3	18	0	1	0	1	0	0	1	1	2	3	2	1	2	1	1	1	1	1	1	4	4	4	3
615	3	18	0	1	0	1	0	0	1	1	2	3	1	1	1	1	1	1	1	1	1	4	5	2	2
616	4	18	0	1	0	2	0	1	2	1	2	2	3	4	4	4	4	4	4	4	4	1	2	10	3
617	3	18	0	1	0	1	0	0	3	1	2	3	1	2	2	2	2	3	1	1	1	5	5	2	1
618	3	18	0	0	1	1	0	0	1	1	1	2	1	1	1	1	1	1	1	1	1	4	2	3	1
619	3	18	0	0	1	1	0	0	2	1	1	2	2	2	2	2	2	2	2	2	2	3	2	6	4
620	3	18	0	0	1	1	0	0	2	1	2	2	1	1	1	1	1	1	1	1	2	4	3	4	5
621	3	18	0	1	0	2	0	1	2	1	2	3	4	2	1	1	1	1	1	1	1	3	4	7	1
622	3	18	0	1	1	1	0	0	1	0	2	3	1	1	2	1	2	2	1	2	1	4	4	5	2
623	3	18	0	0	1	1	0	0	1	1	1	3	1	1	1	1	1	1	1	1	1	4	4	1	1
624	2	18	0	0	1	2	0	0	2	0	2	2	1	1	1	1	1	1	1	1	1	3	2	1	2
625	3	18	0	1	0	1	0	0	1	1	3	3	1	1	2	2	2	2	1	1	2	4	5	2	1
626	3	18	1	0	1	2	1	0	1	1	2	3	2	2	2	2	1	2	2	2	3	4	5	6	7
627	3	18	0	1	0	1	0	0	1	0	2	3	1	1	1	1	1	1	1	1	1	4	5	1	1
628	6	18	0	0	0	2	0	1	1	1	2	3	1	1	1	1	1	1	1	1	1	5	5	2	3
629	3	18	0	0	1	1	0	0	2	1	2	3	1	1	2	1	2	1	1	2	1	4	5	5	3
630	3	18	0	1	0	1	0	0	1	1	2	3	1	1	1	1	1	1	1	1	1	4	4	3	2
631	4	18	0	0	1	2	0	0	2	1	2	3	1	1	1	1	1	1	1	1	1	4	4	2	1
632	6	18	0	0	0	1	1	0	2	1	3	3	1	1	1	1	1	1	1	1	1	4	4	2	1
633	4	18	0	0	1	2	0	1	2	0	1	3	2	1	1	1	2	1	1	1	1	3	3	8	1
634	2	18	0	0	0	1	0	0	2	1	2	3	1	1	1	1	1	1	1	1	1	4	3	4	1
635	3	18	0	0	0	1	0	0	2	1	2	3	1	1	1	1	1	1	1	1	1	3	4	1	1
636	4	18	1	0	1	2	0	1	1	0	2	3	1	1	1	1	2	2	1	1	1	3	3	3	2
637	3	18	0	0	0	1	0	0	1	1	2	3	1	1	1	1	1	1	1	2	1	4	3	3	1
638	6	18	0	1	0	1	0	0	1	1	2	3	1	1	2	2	2	2	1	1	1	4	5	2	2
639	6	18	0	0	1	2	0	0	2	1	2	3	2	2	1	2	1	1	1	2	1	3	4	4	3
640	3	18	0	1	0	1	0	0	1	1	2	3	1	1	1	1	1	1	1	1	1	4	4	2	1
641	3	18	0	1	0	1	0	0	2	1	2	3	1	1	1	1	2	1	1	1	1	3	3	5	5
642	3	18	0	0	0	1	0	0	1	1	2	3	1	1	1	1	1	1	1	1	1	4	4	3	2
643	6	18	0	0	0	1	0	0	1	1	2	3	2	1	2	1	1	1	1	1	1	3	3	4	3
644	3	18	0	0	1	1	0	0	1	1	1	2	1	1	1	1	1	1	1	1	1	3	3	2	1
645	6	18	0	0	0	1	0	0	2	0	1	2	1	1	1	1	1	1	1	1	1	4	2	2	1
646	6	18	0	1	0	1	1	0	2	1	2	3	1	1	3	2	1	2	1	1	2	3	4	6	3
647	6	19	0	1	0	2	0	0	1	1	3	3	1	1	1	1	1	1	1	1	1	3	4	4	1
648	6	19	0	1	0	2	1	1	2	1	2	2	2	2	3	3	2	3	2	3	2	2	3	8	5
649	6	19	0	1	0	2	0	0	1	0	2	3	1	1	1	1	1	1	1	1	1	4	4	5	6
650	5	19	0	0	1	2	1	0	1	0	1	3	1	1	1	1	1	1	1	1	1	4	4	9	7
651	5	19	0	1	0	2	0	0	2	0	2	2	1	1	1	1	1	1	1	2	1	1	1	1	1
652	3	19	0	1	0	2	0	0	1	1	2	3	1	1	1	1	1	1	1	1	1	4	4	5	2
653	6	19	0	1	0	2	0	0	1	1	2	3	1	1	1	1	1	1	1	1	1	5	5	3	1
654	2	19	0	0	1	3	1	0	2	1	2	2	2	2	2	2	2	2	1	2	1	3	3	5	1
655	5	19	0	0	1	2	1	0	1	0	2	2	1	1	1	1	1	1	1	1	1	3	3	5	3
656	3	19	0	1	0	1	0	0	1	1	2	3	1	1	1	1	1	1	1	1	1	4	5	3	3
657	5	19	0	0	0	2	0	0	2	1	2	3	2	2	2	2	2	2	2	2	2	2	3	5	3
658	3	19	0	1	0	3	1	0	2	1	1	2	2	2	2	1	2	2	2	2	2	3	4	7	1
659	5	19	0	0	0	2	0	0	1	1	2	2	1	1	1	1	1	1	1	1	1	3	3	4	2
660	5	19	0	0	0	2	1	0	1	1	2	2	2	2	2	1	1	1	1	1	1	4	2	3	2
661	3	19	0	1	0	2	0	0	1	1	2	2	1	1	1	1	2	1	1	1	1	4	4	3	1
662	5	19	0	0	1	3	0	0	1	1	2	2	2	2	2	2	2	2	2	2	2	2	2	7	5
663	5	19	1	1	0	2	1	0	1	1	2	2	1	1	1	2	2	2	2	1	1	4	3	5	3
664	6	19	0	0	0	2	1	0	1	1	2	3	1	1	1	1	1	1	1	1	1	1	1	4	1
665	3	19	0	0	0	1	0	0	1	1	2	3	1	1	1	1	1	1	1	1	1	4	4	3	1
666	2	19	1	1	0	2	1	0	2	1	2	2	1	1	2	2	2	2	2	2	2	3	3	7	4
667	6	19	0	1	0	2	0	0	2	1	3	3	1	1	2	1	1	1	1	1	1	3	3	4	1
668	2	19	1	0	0	2	0	0	2	1	2	2	2	2	2	2	2	2	1	2	1	3	2	6	5
669	6	19	0	1	0	2	1	0	1	0	2	3	1	1	1	1	1	1	1	1	1	4	3	3	2
670	6	19	0	1	0	2	0	0	1	1	2	3	1	1	1	1	1	1	1	1	1	3	2	3	1
671	6	19	0	1	0	2	0	0	1	1	2	2	1	1	1	1	2	1	1	2	1	3	4	5	5
672	4	19	0	1	0	3	0	0	2	1	2	2	1	1	2	2	1	1	1	1	1	3	3	5	2
673	3	19	0	0	0	1	0	0	2	1	2	3	1	1	2	1	2	1	1	2	2	3	4	2	1
674	4	19	0	0	1	3	0	0	2	1	2	2	2	2	2	2	2	2	2	2	2	3	3	6	1
675	3	19	0	1	0	2	0	0	2	0	2	3	2	1	2	1	1	1	1	1	2	4	4	5	2
676	3	19	0	0	0	1	0	0	2	0	2	3	1	1	1	1	1	1	1	1	1	4	5	6	3
677	2	19	0	1	0	2	1	0	2	1	2	3	1	1	1	1	1	1	1	1	1	4	4	6	1
678	3	19	0	0	0	2	0	0	2	0	2	3	1	1	1	1	1	1	1	1	1	4	4	4	1
679	5	19	0	0	1	2	0	0	2	1	2	3	1	1	1	1	1	1	1	1	1	4	5	2	1
680	5	19	0	0	1	2	0	1	1	0	1	2	2	2	1	1	1	1	1	1	1	4	2	6	4
681	2	19	0	0	0	3	0	0	1	1	2	2	2	2	2	2	2	2	1	2	1	4	3	7	2
682	5	19	0	0	1	2	1	0	1	1	2	2	1	1	2	1	1	1	1	1	1	3	3	5	2
683	6	19	1	0	1	3	0	1	2	1	2	3	3	3	3	3	3	3	1	1	1	4	4	4	1
684	3	19	0	0	1	1	0	0	1	1	2	2	1	1	1	1	1	1	1	1	1	3	2	6	5
685	3	19	0	1	1	2	1	0	2	1	2	3	1	1	1	1	1	1	1	1	1	4	4	4	2
686	5	19	0	0	0	2	0	0	2	1	2	3	2	2	1	1	1	1	1	1	1	4	4	5	3
687	3	19	0	0	0	3	0	0	2	1	2	3	1	1	1	1	1	1	1	1	1	4	4	2	1
688	4	19	0	0	0	3	0	0	2	1	2	3	1	1	1	1	1	1	1	1	1	4	4	3	1
689	3	19	0	0	0	3	0	0	2	1	2	3	3	3	3	3	3	3	1	1	1	3	4	6	6
690	6	19	0	1	0	2	0	0	2	1	2	2	2	1	2	2	2	1	1	1	1	3	3	2	3
691	6	19	0	0	1	1	0	0	2	1	2	3	2	2	1	1	2	1	1	2	1	3	4	2	3
692	3	19	1	0	0	1	0	0	2	1	2	3	1	1	1	1	1	1	1	1	1	1	3	3	1
693	4	19	0	1	0	2	1	0	1	1	3	2	1	1	2	1	1	1	1	1	1	4	4	3	2
694	5	19	0	0	0	2	0	0	1	1	2	3	1	1	1	1	1	1	1	1	1	4	4	2	1
695	3	19	0	0	0	3	0	0	2	1	2	2	1	1	2	2	2	1	1	1	1	4	3	5	2
696	6	19	0	0	0	3	0	0	2	1	2	3	1	1	1	1	1	1	1	1	1	4	4	5	1
697	3	19	0	0	1	2	0	0	1	0	1	2	2	2	2	2	2	2	2	2	2	3	3	9	1
698	3	19	0	0	1	2	0	1	2	1	1	2	3	3	3	3	3	3	3	3	3	3	3	7	6
699	3	19	0	0	1	1	0	0	2	0	2	3	2	2	2	2	2	2	2	2	2	4	4	3	5
700	6	19	0	0	0	2	0	0	1	1	3	3	1	1	1	1	1	1	1	1	1	5	5	2	1
701	3	19	0	0	0	1	0	0	2	1	2	3	2	2	2	1	2	2	1	1	2	4	5	2	1
702	3	19	1	0	1	2	0	0	2	0	2	2	2	1	1	1	1	2	1	1	2	4	2	6	4
703	5	19	1	0	0	2	0	0	2	0	2	2	1	1	2	1	1	1	1	1	1	3	3	2	1
704	5	19	0	0	0	2	1	0	2	1	2	3	2	1	1	1	1	1	1	1	1	3	3	5	2
705	3	19	0	1	0	2	0	0	1	1	3	3	1	2	2	1	2	2	1	1	1	4	4	6	6
706	3	19	0	0	1	1	0	0	2	0	2	3	1	1	1	1	1	1	1	1	1	4	4	3	1
707	6	19	0	0	1	1	0	0	3	0	1	3	2	2	3	2	2	3	4	3	2	3	3	6	1
708	5	19	0	1	1	3	0	0	1	0	2	2	2	2	2	2	2	2	2	2	2	4	2	6	6
709	3	19	0	0	1	1	0	0	2	1	2	3	1	1	2	1	2	1	1	2	1	3	2	2	1
710	6	19	0	0	1	2	0	0	2	0	2	3	1	2	2	1	1	1	1	1	1	4	4	3	1
711	6	19	0	1	0	3	0	0	1	1	2	3	1	1	1	1	1	1	1	1	1	4	4	3	1
712	5	19	0	0	1	2	1	0	2	1	2	3	2	2	2	2	2	2	2	2	2	3	4	6	2
713	6	19	0	0	0	2	0	0	1	0	2	3	1	1	1	1	1	1	1	1	1	4	4	6	2
714	3	19	0	0	0	2	0	0	2	1	2	2	2	2	3	2	2	4	1	2	1	4	3	7	5
715	5	19	0	0	0	2	0	0	1	1	2	2	3	3	3	2	3	3	1	2	2	2	2	7	5
716	3	19	0	0	1	2	0	0	1	0	2	3	1	1	2	1	1	1	1	1	1	4	4	4	1
717	6	19	1	0	1	2	0	0	2	1	1	2	1	2	2	1	1	1	1	2	1	3	3	6	3
718	3	19	0	1	0	1	1	0	2	1	2	3	1	1	1	1	1	1	1	1	1	5	5	3	2
719	3	19	0	1	1	1	0	0	1	1	2	3	2	1	1	1	1	1	1	1	1	4	4	2	2
720	3	19	0	1	0	2	1	0	1	1	2	3	1	1	1	1	1	1	1	1	1	5	5	6	1
721	6	19	0	0	1	1	1	0	2	1	1	2	1	1	1	2	1	1	1	1	1	2	1	6	2
722	6	19	0	1	0	2	0	0	2	1	2	3	1	2	1	1	1	1	1	1	1	4	3	5	4
723	3	19	0	0	0	2	0	0	2	1	2	2	1	1	1	1	1	1	1	1	1	4	4	3	2
724	2	19	0	0	0	3	0	0	1	1	2	3	1	2	2	1	2	2	1	1	1	4	4	6	1
725	3	19	0	0	0	1	0	0	2	1	2	2	1	1	2	1	2	2	2	2	1	4	4	7	7
726	3	19	0	0	0	1	0	0	1	1	2	3	1	1	1	1	1	1	1	3	1	4	4	6	2
727	6	19	0	0	1	2	0	0	2	1	2	3	1	2	2	2	2	1	1	1	1	4	5	4	1
728	5	19	0	0	1	2	0	0	1	0	1	2	2	2	2	1	1	2	1	1	1	3	3	5	3
729	5	19	0	0	1	2	1	0	2	1	2	3	2	1	2	1	3	3	2	3	1	4	4	8	1
730	6	19	1	0	0	2	0	0	1	1	2	3	1	1	1	1	1	1	1	1	1	3	3	6	3
731	6	19	0	0	0	2	0	0	2	1	1	1	1	1	1	1	2	1	4	1	1	2	1	8	1
732	3	19	0	0	1	2	0	0	2	0	2	3	1	1	2	1	1	1	1	1	1	4	3	3	1
733	3	19	1	0	1	1	0	0	2	0	1	3	1	1	1	1	1	1	1	1	1	4	4	5	4
734	6	19	0	0	1	1	0	0	1	0	1	2	2	2	2	2	2	2	2	2	2	3	2	6	6
735	5	19	0	0	1	2	0	0	1	1	2	3	3	1	4	1	1	1	1	1	1	5	4	4	3
736	4	19	0	0	0	2	0	0	2	0	2	3	1	1	1	1	1	1	1	1	1	3	4	5	1
737	6	19	0	0	1	2	0	0	2	0	2	2	2	2	2	2	2	2	1	2	2	3	3	5	3
738	6	19	0	0	1	2	0	1	3	1	2	3	1	1	1	1	2	1	1	1	1	3	5	4	3
739	2	19	0	1	0	1	0	0	1	1	2	2	2	1	1	1	1	1	1	1	1	3	2	3	2
740	6	19	0	0	1	1	0	0	2	1	2	3	2	1	2	1	1	2	2	1	1	3	4	4	2
741	6	19	0	0	0	1	0	0	2	0	1	3	2	2	2	2	2	3	2	2	2	3	3	5	4
742	3	19	0	1	0	2	0	0	2	1	2	3	1	1	1	1	1	1	1	1	1	4	3	1	1
743	5	19	0	1	0	2	0	0	1	1	2	2	1	1	1	1	1	1	1	1	1	4	4	1	2
744	2	19	1	0	1	2	0	0	2	1	1	2	2	1	2	1	2	1	1	1	1	3	1	10	2
745	6	19	0	0	1	1	1	0	2	1	2	3	2	1	1	1	2	2	2	1	1	4	4	3	2
746	6	19	0	1	0	1	1	0	2	1	2	3	1	1	1	1	1	1	1	1	1	3	4	4	1
747	5	20	1	1	0	2	0	0	2	1	2	3	1	1	2	1	2	2	1	1	2	3	3	5	1
748	6	20	0	0	0	2	0	0	2	1	2	3	2	2	2	2	2	2	2	1	2	4	4	4	3
749	2	20	1	1	0	4	0	1	2	1	2	3	1	1	1	1	1	1	1	1	1	4	4	3	1
750	5	20	0	0	1	3	0	0	1	1	2	2	3	2	2	2	2	1	1	2	2	3	4	7	7
751	5	20	0	0	0	3	0	0	2	0	2	2	2	2	2	2	3	2	2	3	2	3	3	9	7
752	3	20	0	1	0	3	0	0	1	0	1	1	2	2	3	2	3	3	3	3	3	3	3	3	7
753	6	20	0	1	1	4	0	0	2	1	1	3	1	1	2	1	2	1	1	1	1	3	4	4	1
754	3	20	0	1	0	4	0	0	1	1	3	3	2	1	2	1	1	1	1	2	2	4	3	8	5
755	5	20	0	0	0	3	0	0	2	0	2	2	3	3	3	3	2	2	2	2	3	3	3	6	4
756	3	20	1	0	0	4	1	0	2	0	2	3	1	1	1	1	1	1	1	1	1	4	4	8	3
757	5	20	0	0	0	3	0	0	2	0	2	2	1	1	1	1	1	1	1	1	1	3	3	4	1
758	3	20	1	1	0	3	0	0	1	1	2	3	1	1	1	1	1	2	1	2	1	4	3	5	1
759	2	20	0	1	1	3	0	0	2	1	2	2	1	1	2	1	1	2	1	1	1	3	2	8	3
760	5	20	0	0	1	3	0	1	2	0	2	2	1	1	1	1	1	1	1	1	1	4	4	3	1
761	4	20	1	0	1	1	0	0	2	0	2	2	1	1	1	1	1	1	1	1	1	3	3	6	3
762	5	20	0	1	0	2	0	1	1	1	2	3	2	1	1	1	1	1	1	1	1	4	4	6	2
763	5	20	0	0	0	3	0	0	1	1	2	2	1	2	2	3	2	3	2	3	3	3	3	6	2
764	4	20	0	0	1	4	0	1	3	1	1	2	2	2	1	2	2	2	1	2	1	3	2	8	2
765	3	20	1	1	0	3	0	0	2	1	2	3	1	2	1	2	2	2	2	1	1	4	4	4	2
766	3	20	0	0	1	3	0	0	2	1	1	2	1	1	1	1	1	1	1	1	1	3	4	5	5
767	2	20	1	1	0	3	1	0	2	1	2	3	1	1	1	1	1	1	1	1	1	4	4	6	1
768	4	20	1	0	1	2	1	1	3	0	2	2	2	2	2	2	2	2	2	2	2	3	3	7	5
769	3	20	0	1	0	4	0	1	2	1	2	3	1	1	1	1	1	1	1	1	1	4	4	7	1
770	6	20	0	1	0	2	1	0	1	1	2	2	2	2	2	2	2	2	1	2	1	3	3	8	6
771	3	20	0	1	0	4	0	0	1	1	2	3	1	1	2	1	2	2	1	2	1	4	4	6	2
772	2	20	1	0	0	3	0	1	2	1	1	2	1	1	2	1	2	2	2	2	1	4	4	6	3
773	2	20	0	0	0	3	1	0	2	1	3	3	1	1	1	1	1	1	1	1	1	3	3	6	1
774	6	20	0	1	0	3	0	0	2	0	2	2	2	2	2	2	2	2	1	2	2	3	3	9	3
775	5	20	0	1	0	2	0	1	1	1	2	2	2	1	1	1	1	1	1	1	1	3	2	9	9
776	6	20	0	1	0	3	0	1	1	1	2	2	2	2	3	2	2	2	1	2	1	3	2	6	3
777	5	20	0	0	1	3	0	0	2	1	1	3	3	2	1	1	1	2	1	2	1	3	4	4	3
778	5	20	0	0	0	3	0	0	3	1	2	3	2	2	2	2	2	1	1	1	1	3	3	7	2
779	3	20	1	0	0	4	1	0	2	1	2	3	2	2	1	2	1	1	1	2	1	3	3	4	3
780	3	20	0	0	1	3	1	0	3	1	1	2	3	3	3	3	3	3	2	2	2	3	2	8	6
781	2	20	0	0	1	2	1	0	2	1	2	3	1	1	1	1	1	1	1	1	1	5	4	2	2
782	5	20	0	0	0	3	1	0	2	0	2	3	2	2	3	3	2	3	2	2	2	3	4	3	1
783	3	20	0	0	1	2	0	0	1	0	2	3	1	1	1	1	1	1	1	1	1	4	4	2	1
784	4	20	0	0	1	3	0	1	3	1	1	1	3	2	2	2	2	2	2	2	1	3	2	6	1
785	3	20	1	0	0	2	0	1	2	1	2	3	1	2	1	1	1	1	1	1	1	4	5	4	2
786	3	20	0	0	0	3	0	0	3	1	2	3	1	1	1	1	1	1	1	1	1	5	5	6	3
787	6	20	0	1	1	3	1	0	2	0	2	2	1	1	2	2	2	2	2	2	2	3	4	11	8
788	3	20	1	1	0	3	0	0	2	1	2	2	2	2	2	2	2	2	2	2	2	3	3	6	6
789	4	20	1	1	0	3	0	0	2	1	2	3	2	2	1	1	1	1	1	1	1	4	4	3	3
790	6	20	0	1	0	3	0	0	1	1	3	3	2	2	1	1	1	2	1	2	1	3	4	5	1
791	3	20	1	1	0	3	0	0	1	0	2	3	1	1	1	1	1	1	1	1	1	4	4	2	1
792	6	20	1	1	0	2	0	0	1	1	1	2	3	3	4	4	4	4	4	3	2	1	2	7	4
793	5	20	0	0	0	2	0	0	2	0	2	3	1	1	1	1	1	2	2	1	1	4	4	1	1
794	2	20	0	1	1	3	0	0	2	1	2	3	1	1	1	1	1	2	1	1	1	3	2	8	1
795	3	20	0	0	1	2	0	0	2	0	2	2	2	2	2	1	1	2	1	2	1	3	3	4	3
796	4	20	0	1	1	3	0	0	1	1	2	3	1	1	1	1	2	1	1	1	1	4	4	3	1
797	3	20	0	0	0	2	1	1	2	1	2	3	1	1	1	1	1	1	1	1	1	4	4	5	5
798	5	20	0	0	0	4	1	0	2	1	1	2	2	2	4	3	3	3	2	3	2	2	3	7	1
799	3	20	0	0	1	3	0	0	2	1	1	3	2	2	2	2	2	1	1	2	1	3	4	8	1
800	5	20	0	0	1	3	0	0	1	1	1	3	2	2	2	2	2	2	2	2	2	3	4	6	1
801	6	20	1	0	1	2	0	0	3	0	2	3	2	2	2	1	1	1	2	2	1	4	4	3	1
802	6	20	0	1	0	3	0	0	2	1	3	3	2	1	2	1	1	1	1	1	1	3	3	5	1
803	3	20	0	0	1	3	0	1	3	1	1	3	3	3	4	2	3	4	2	1	2	2	4	8	8
804	5	20	0	0	1	3	0	0	2	1	2	2	2	1	1	1	1	1	1	1	1	3	3	2	1
805	6	20	0	1	0	3	0	0	2	0	1	1	3	2	2	1	1	2	1	2	1	3	1	7	2
806	5	20	0	0	1	3	1	0	2	0	2	3	2	3	3	1	3	3	1	3	1	3	2	5	1
807	3	20	0	0	1	3	0	0	1	0	3	3	1	1	1	1	1	1	1	1	1	5	4	1	1
808	5	20	0	0	0	2	0	0	1	1	2	3	2	1	1	1	1	1	1	1	1	4	4	3	3
809	3	20	0	1	0	4	0	0	2	1	1	3	2	2	2	2	1	4	1	2	2	3	2	8	1
810	4	20	0	1	0	3	0	0	2	1	2	2	1	1	2	1	2	1	1	1	1	4	2	3	1
811	3	20	0	0	1	1	0	0	2	1	1	2	1	1	1	1	1	1	1	1	1	4	4	6	2
812	2	20	0	1	1	3	1	1	2	1	2	3	1	1	1	1	1	1	1	1	1	3	4	4	1
813	4	20	0	0	1	3	1	0	2	1	2	3	1	1	2	1	1	1	1	1	1	4	4	3	1
814	6	20	1	1	0	2	0	0	2	1	2	2	2	2	2	2	2	2	2	2	1	3	3	4	1
815	3	20	1	0	1	3	0	0	1	0	2	3	1	1	1	1	1	1	1	1	1	3	2	4	1
816	2	20	0	1	1	4	0	0	1	1	2	3	1	1	1	1	2	2	1	2	1	3	4	4	1
817	2	20	1	0	1	3	0	0	2	0	2	2	1	1	1	1	2	2	1	1	1	3	4	6	1
818	2	20	0	0	1	2	1	0	2	1	2	3	1	1	1	1	1	1	1	1	1	4	4	4	2
819	5	20	1	1	0	3	0	0	1	1	2	2	2	2	2	2	2	2	2	2	2	3	2	4	2
820	3	20	0	0	1	4	0	0	1	1	2	3	1	1	1	1	1	1	1	1	1	3	4	6	2
821	3	20	0	0	0	3	1	0	2	1	2	3	1	1	1	1	1	1	1	1	1	4	4	2	1
822	3	20	0	0	0	4	0	0	2	1	2	2	1	1	2	2	2	2	2	2	1	4	4	4	2
823	4	20	0	1	0	3	1	0	2	1	2	3	2	2	2	2	3	2	2	3	1	4	4	8	2
824	3	20	1	1	0	3	1	0	2	1	2	3	2	1	1	1	2	2	1	2	1	4	5	7	3
825	4	20	0	0	0	3	0	0	2	1	3	3	1	1	1	1	1	1	1	1	1	3	5	3	1
826	5	20	0	0	1	3	0	0	1	0	1	2	1	1	1	1	1	1	1	1	1	4	4	3	2
827	4	20	0	0	0	1	0	0	2	1	2	2	1	2	1	2	2	1	1	2	2	4	3	4	2
828	3	20	1	0	1	2	0	0	2	1	2	3	1	1	1	1	1	1	1	2	1	4	3	6	1
829	3	20	1	0	0	3	0	0	1	1	2	2	3	1	2	1	2	1	1	1	1	3	3	5	3
830	5	20	0	0	0	3	0	1	3	0	2	3	1	2	2	2	2	2	2	2	2	4	4	3	1
831	3	20	0	0	0	2	0	0	1	1	3	3	1	1	1	1	1	1	1	1	1	4	3	4	5
832	5	20	0	1	0	2	0	0	2	1	2	2	2	2	2	1	1	1	1	2	1	3	2	5	4
833	3	20	1	1	0	3	0	0	1	0	2	3	2	1	2	2	2	1	2	2	2	4	4	5	4
834	4	20	0	0	1	3	0	0	2	1	1	3	1	1	1	1	1	1	1	1	1	3	3	3	1
835	3	20	0	0	1	2	0	0	3	1	1	3	3	1	1	1	2	1	1	2	1	3	3	6	6
836	6	20	0	1	0	3	0	0	1	1	2	3	2	1	1	1	1	1	1	1	1	3	4	6	1
837	6	20	0	1	0	3	0	0	1	0	3	3	1	1	1	1	2	2	1	1	1	4	4	2	1
838	5	20	0	0	1	3	0	0	2	1	2	3	1	2	1	1	1	1	1	1	1	3	4	9	1
839	4	20	0	0	1	3	0	0	2	1	1	2	1	1	1	1	1	1	1	1	1	4	2	3	2
840	5	20	0	0	1	2	0	0	1	0	1	2	2	2	3	2	3	4	2	3	2	2	3	6	6
841	3	20	0	1	1	3	0	0	1	1	1	3	1	1	1	1	1	1	1	1	1	3	4	3	1
842	2	20	1	1	1	3	0	0	2	1	2	3	1	1	1	1	2	2	1	1	1	3	3	4	2
843	3	20	0	1	1	2	0	0	1	0	2	3	2	2	2	2	2	2	2	2	2	4	4	6	6
844	4	20	0	0	0	3	0	0	2	1	2	2	2	2	1	1	2	2	1	1	1	3	3	4	3
845	4	20	0	1	0	4	1	0	1	1	3	3	1	1	1	1	1	1	1	1	1	5	5	2	1
846	4	20	1	0	1	3	0	0	2	1	2	3	1	1	2	1	1	2	1	1	1	3	4	4	3
847	3	20	0	0	1	1	0	0	3	1	1	3	1	1	1	1	2	1	1	1	1	3	2	2	1
848	3	20	0	0	1	2	0	0	2	1	2	2	2	2	2	1	1	1	1	1	1	3	2	5	3
849	4	20	0	0	1	3	0	0	1	1	2	3	2	2	2	1	1	1	1	1	1	3	4	3	1
850	6	20	1	1	0	3	0	0	1	1	2	3	3	2	1	1	2	3	1	1	1	4	4	6	1
851	6	20	0	1	0	2	0	0	1	1	2	2	2	1	1	1	1	1	1	1	1	3	4	5	1
852	3	20	0	0	0	3	0	0	1	1	2	3	3	2	3	2	3	4	3	3	3	2	3	6	3
853	6	20	0	1	0	3	0	0	1	1	2	2	1	1	2	1	2	1	1	1	1	3	3	9	1
854	2	20	1	1	0	4	1	0	2	0	2	3	2	1	1	1	1	1	1	1	1	3	3	6	1
855	2	20	1	1	0	3	0	0	1	1	2	3	1	1	1	1	1	1	1	2	3	4	4	3	1
856	6	20	0	0	1	3	0	0	2	0	2	3	1	1	2	1	1	1	1	1	1	4	4	6	2
857	3	20	0	0	1	1	1	0	2	0	1	2	2	2	2	2	2	2	2	2	1	3	3	3	3
858	6	20	0	0	0	3	0	0	2	0	1	3	2	2	2	2	2	1	1	1	1	4	4	5	1
859	6	20	0	0	1	3	0	0	1	1	2	2	2	1	2	1	1	2	1	2	1	2	2	8	1
860	3	20	1	1	0	3	0	0	2	1	2	2	1	1	1	1	1	1	1	1	1	3	3	3	2
861	2	20	0	0	1	2	1	1	2	1	2	3	1	1	1	1	1	2	1	1	1	5	5	6	1
862	6	20	0	1	0	3	0	0	1	1	2	2	2	2	1	1	1	2	1	2	1	4	2	8	8
863	3	20	0	1	0	2	0	0	2	1	2	3	4	2	2	2	2	2	2	2	1	3	2	4	3
864	5	20	0	0	1	3	1	0	2	1	1	2	1	1	2	2	1	1	2	2	1	3	3	6	2
865	3	20	0	1	1	4	0	0	1	1	2	3	2	2	2	1	2	1	1	1	1	3	4	8	1
866	5	20	0	0	0	3	0	0	1	1	2	3	2	2	2	2	1	1	1	1	1	2	3	6	3
867	3	20	0	1	0	4	0	0	1	1	2	3	1	1	1	1	1	1	1	1	1	3	4	7	1
868	3	20	1	1	0	2	0	0	2	0	1	3	2	2	1	1	1	1	1	1	1	3	3	4	3
869	5	20	0	0	0	2	0	0	3	1	3	2	1	1	1	1	1	1	1	2	2	2	2	3	1
870	5	20	0	0	0	3	0	0	1	0	2	3	2	1	1	1	1	1	1	1	1	4	3	3	1
871	3	20	1	1	0	3	0	0	1	0	2	3	2	1	1	1	1	1	1	1	1	4	4	3	1
872	5	20	0	0	1	4	0	0	2	1	2	3	1	1	1	1	1	1	1	1	2	3	4	4	1
873	3	20	0	0	1	2	1	0	2	1	1	3	1	1	1	1	1	1	1	1	1	3	3	6	2
874	3	20	0	1	1	1	0	0	3	1	2	3	2	2	1	1	1	1	1	1	1	4	5	3	2
875	5	20	0	1	0	3	0	0	1	1	2	3	1	2	1	1	1	1	1	2	1	4	4	3	2
876	6	20	0	0	1	2	1	0	3	1	1	3	2	1	1	1	1	2	1	1	1	3	4	3	1
877	3	20	0	0	0	1	1	0	1	0	2	3	2	2	2	3	3	2	2	3	2	3	4	6	3
878	6	20	0	0	1	2	0	0	1	0	2	3	2	1	2	1	2	3	1	2	1	3	4	6	2
879	5	20	0	0	1	2	0	0	1	0	2	2	2	2	2	2	2	1	1	2	1	2	3	4	1
880	5	20	0	0	1	2	0	0	2	0	2	2	2	2	2	2	2	2	2	2	2	3	3	6	6
881	3	20	0	0	1	1	0	0	1	0	1	3	2	2	2	2	2	2	2	2	2	3	4	7	5
882	3	20	0	0	1	2	0	0	2	1	1	3	1	1	1	1	1	1	1	1	1	4	4	3	3
883	2	20	0	1	0	3	1	0	2	0	2	2	3	2	2	2	2	2	2	2	1	4	3	8	3
884	6	20	0	0	1	3	0	0	1	1	2	3	2	2	2	1	1	1	1	2	1	3	3	7	4
885	3	20	0	0	1	3	0	0	1	0	2	3	2	2	2	2	2	2	1	2	2	3	4	3	1
886	3	20	1	0	1	2	0	0	2	1	2	3	2	1	1	1	1	1	1	1	1	4	4	7	2
887	6	20	1	1	0	4	0	1	2	0	2	2	2	3	3	3	3	3	2	2	2	3	2	7	6
888	5	20	0	0	1	2	0	1	2	1	2	2	2	2	2	2	2	2	2	2	2	3	3	6	1
889	3	20	0	0	1	4	0	1	3	1	2	2	1	1	1	2	3	2	1	2	2	3	3	6	2
890	6	20	0	1	0	1	0	0	1	1	2	2	1	1	1	1	1	1	1	1	1	4	4	4	2
891	6	20	0	0	0	1	0	0	1	1	2	3	1	1	1	1	1	1	1	1	1	3	4	2	2
892	3	20	0	0	0	3	0	0	2	1	2	2	3	2	2	2	1	2	1	1	1	3	3	4	2
893	5	20	0	0	1	3	1	1	1	0	2	3	1	1	1	1	1	1	1	1	1	3	5	4	1
894	3	21	0	1	0	4	0	0	2	1	2	2	1	1	1	1	1	1	1	1	1	4	4	5	1
895	2	21	0	1	0	4	0	0	2	0	3	3	1	1	2	1	1	1	1	1	1	4	4	7	1
896	3	21	0	1	0	4	1	0	2	1	2	2	1	1	1	1	1	1	1	1	1	5	5	1	1
897	6	21	0	1	1	3	0	1	2	0	2	2	2	2	2	2	2	2	1	1	1	3	3	6	2
898	6	21	0	0	1	4	0	0	1	1	1	3	2	1	2	2	2	2	2	2	1	3	3	5	1
899	3	21	1	1	0	4	0	0	1	0	2	2	1	1	2	1	1	1	1	1	1	3	3	7	6
900	3	21	0	0	1	4	0	0	2	1	2	3	1	1	1	1	1	1	1	1	2	4	4	2	1
901	3	21	0	0	1	4	0	0	2	1	2	3	1	1	3	3	1	3	1	1	1	4	4	5	1
902	5	21	0	0	0	3	0	0	2	0	1	3	2	2	2	2	2	2	1	2	2	4	3	5	3
903	3	21	1	0	1	4	0	0	2	0	2	2	3	1	1	3	3	3	2	2	2	3	3	5	5
904	5	21	0	0	0	2	1	0	3	0	2	3	1	1	2	2	3	1	2	2	1	4	4	6	1
905	6	21	0	1	0	3	0	0	2	0	2	3	1	2	2	1	2	1	1	3	1	3	3	5	3
906	2	21	1	0	0	4	1	0	1	1	2	3	1	1	1	1	1	1	1	1	1	3	4	3	1
907	5	21	1	1	0	4	1	0	3	1	1	2	2	1	1	1	2	2	2	1	1	3	3	4	1
908	3	21	0	1	0	4	0	0	1	1	2	2	1	2	2	2	2	2	2	2	2	3	2	7	2
909	6	21	0	1	0	4	1	0	2	1	2	2	2	2	2	1	1	1	1	2	1	3	3	5	5
910	3	21	0	1	0	4	0	0	1	1	2	3	2	2	3	3	3	3	2	4	1	3	2	8	3
911	6	21	0	1	0	4	0	0	1	0	3	3	1	1	1	1	1	1	1	1	1	4	4	2	1
912	3	21	0	1	0	4	0	0	1	1	2	3	1	1	1	1	1	1	1	1	1	4	4	5	1
913	3	21	0	1	0	4	0	1	1	1	2	3	2	2	1	1	1	2	1	2	1	4	4	3	2
914	3	21	0	1	0	4	0	1	1	1	2	2	2	3	4	4	2	4	4	4	2	2	2	7	5
915	3	21	0	0	0	4	0	0	2	0	2	3	3	2	2	1	2	2	1	1	1	4	4	3	1
916	2	21	0	0	0	4	0	0	2	1	2	3	1	2	2	2	2	1	1	2	2	3	4	7	2
917	3	21	0	1	0	4	0	1	2	1	2	3	1	2	2	1	2	2	1	1	1	4	4	3	1
918	2	21	1	1	0	4	1	1	3	1	2	3	1	1	1	1	1	1	1	1	1	4	4	5	2
919	6	21	0	1	0	4	0	1	2	0	2	2	2	2	2	2	2	2	2	2	2	3	3	7	1
920	6	21	0	0	1	4	1	0	2	1	2	2	2	2	2	1	2	3	1	3	1	3	3	8	6
921	5	21	0	1	1	2	1	0	2	1	1	3	3	3	3	3	3	3	3	3	3	3	3	5	2
922	5	21	0	0	1	3	0	0	2	0	1	1	2	2	2	2	2	3	3	2	2	3	2	8	7
923	3	21	1	0	1	4	0	0	2	1	1	2	1	4	4	2	2	1	1	4	1	2	2	10	1
924	6	21	0	0	0	4	0	0	1	1	2	2	1	1	1	1	1	1	1	1	1	4	3	3	3
925	3	21	0	1	0	3	1	0	1	0	2	3	1	1	1	1	1	1	1	1	1	4	4	6	1
926	3	21	0	0	1	4	0	0	2	1	2	2	2	2	2	2	2	2	1	1	1	3	3	5	5
927	3	21	1	1	0	4	1	0	1	1	2	2	2	2	2	2	1	2	1	2	1	3	4	4	1
928	3	21	1	1	0	2	0	0	2	0	2	3	1	1	1	1	1	1	1	1	1	3	4	4	3
929	6	21	0	1	0	4	1	1	1	1	2	2	2	2	3	2	1	1	1	1	1	3	2	5	1
930	2	21	0	1	0	4	0	0	1	1	2	2	2	2	2	2	2	3	2	2	2	3	3	6	3
931	3	21	1	1	0	3	0	0	2	0	2	3	1	1	1	1	1	1	1	1	1	4	4	4	1
932	3	21	1	1	0	4	0	1	3	1	1	1	4	4	4	4	4	4	4	4	4	1	1	6	3
933	6	21	0	1	0	4	1	1	2	1	2	3	2	2	2	2	2	2	2	2	1	4	4	3	1
934	6	21	0	1	0	4	1	0	2	1	2	3	1	1	1	1	1	1	1	1	1	3	5	3	1
935	2	21	0	1	0	4	0	1	1	1	2	2	1	2	2	2	1	1	1	1	1	3	2	8	5
936	2	21	0	1	0	4	0	0	1	0	3	3	1	1	1	1	1	1	1	1	1	5	5	8	5
937	3	21	0	1	0	3	1	0	2	1	2	3	1	1	1	1	1	1	1	1	1	4	4	2	1
938	3	21	0	1	1	4	0	0	2	1	2	3	2	2	1	1	1	1	1	1	1	2	4	6	5
939	3	21	0	0	0	3	0	0	2	0	2	2	2	2	2	2	2	2	2	2	2	3	3	7	5
940	3	21	1	1	0	4	0	1	2	0	1	2	1	1	1	1	1	1	1	1	4	3	3	7	3
941	6	21	0	0	0	4	0	1	2	1	2	3	1	1	2	2	4	1	1	1	1	4	4	1	1
942	3	21	0	0	1	4	0	0	2	1	2	3	1	1	1	1	1	1	1	1	1	4	4	3	2
943	2	21	0	0	0	4	1	0	1	1	2	2	1	1	1	1	2	1	1	2	1	3	3	6	4
944	5	21	0	0	1	4	0	0	2	1	2	3	2	2	2	2	2	2	2	2	2	3	3	3	1
945	4	21	0	0	0	4	0	0	2	1	2	2	1	1	2	2	1	1	1	1	1	3	3	4	1
946	2	21	0	0	1	3	1	1	2	1	2	3	1	1	1	1	1	1	1	1	1	4	4	3	3
947	6	21	0	0	1	3	0	1	2	1	1	3	1	2	2	1	2	1	1	1	1	3	3	6	1
948	6	21	0	1	0	4	1	0	1	1	2	2	1	1	2	1	2	2	1	1	2	3	4	6	1
949	3	21	1	1	0	4	1	1	2	1	2	3	1	2	1	2	2	2	1	1	1	3	3	7	1
950	3	21	1	1	1	4	0	0	1	1	2	2	1	1	1	1	1	1	1	1	1	4	4	2	1
951	5	21	0	0	1	4	0	0	1	0	2	3	2	1	3	2	1	2	1	2	2	3	3	8	6
952	6	21	0	0	1	4	0	0	2	0	2	3	2	1	2	1	2	1	1	1	1	3	2	3	1
953	3	21	0	1	0	4	0	0	2	1	2	3	1	1	1	1	1	1	1	1	1	4	4	2	1
954	5	21	0	0	0	3	0	0	2	0	2	2	2	2	2	2	2	2	2	2	2	3	3	6	3
955	3	21	1	0	0	4	0	0	2	1	2	3	1	1	1	1	1	1	1	1	1	3	4	3	1
956	3	21	0	1	0	3	1	0	1	1	2	3	1	1	1	1	1	1	1	1	1	4	4	6	1
957	6	21	0	0	1	4	0	1	3	1	1	2	1	1	2	2	1	1	1	1	1	3	2	3	4
958	6	21	0	0	1	4	0	0	2	1	1	3	1	1	1	1	1	1	1	1	1	3	3	4	1
959	3	21	0	1	0	4	0	0	1	1	2	3	4	4	3	2	4	4	4	4	4	3	3	8	6
960	3	21	0	1	0	4	0	0	2	1	2	2	1	1	3	1	1	2	1	2	1	3	2	6	2
961	5	21	0	0	0	3	0	0	1	0	2	3	1	1	1	1	1	1	1	1	1	4	4	3	1
962	5	21	0	1	1	4	0	0	2	1	1	2	2	2	2	2	2	2	2	2	2	2	2	7	10
963	6	21	0	0	0	2	1	0	2	1	2	3	2	2	1	1	2	2	1	2	1	4	5	3	1
964	2	21	1	0	1	4	0	0	1	1	2	2	2	2	2	1	1	1	1	1	1	3	2	4	2
965	6	21	0	0	1	3	1	1	2	0	2	2	2	2	2	1	2	1	1	2	1	4	4	9	5
966	3	21	1	0	1	4	0	0	2	1	2	3	3	1	3	2	3	1	1	3	3	3	3	4	3
967	3	21	0	0	1	4	0	0	2	1	2	2	1	1	1	1	2	2	1	1	1	3	3	4	3
968	5	21	0	0	0	4	0	0	1	1	2	2	1	1	1	1	1	1	1	1	1	2	3	5	1
969	3	21	1	0	1	4	0	0	2	0	2	2	1	1	2	1	1	2	1	1	2	3	3	6	1
970	3	21	0	0	1	3	0	0	2	1	1	2	2	2	4	4	1	1	2	2	2	3	3	8	8
971	5	21	0	1	0	3	0	0	2	1	2	2	2	2	2	2	2	2	1	2	2	3	3	6	2
972	5	21	0	0	1	2	1	0	1	1	2	3	1	2	2	1	2	2	1	2	1	3	2	7	2
973	6	21	1	0	0	4	0	0	2	1	2	2	2	2	1	1	1	1	1	1	1	4	4	2	1
974	6	21	0	1	0	4	0	1	1	1	3	3	1	1	1	1	1	1	1	1	1	4	4	7	3
975	6	21	0	0	1	2	0	0	2	1	2	3	2	2	2	2	2	2	2	2	2	4	4	9	10
976	3	21	0	1	0	4	0	0	1	1	2	3	2	2	2	2	1	2	1	1	1	3	2	6	2
977	6	21	0	0	0	4	0	0	1	1	2	3	1	1	1	1	1	1	1	1	1	4	4	2	1
978	5	21	0	0	0	3	0	0	1	1	3	3	2	2	2	2	2	2	2	2	2	4	3	6	4
979	5	21	0	1	0	4	1	0	1	1	1	2	1	1	3	3	4	1	1	3	1	3	2	8	5
980	3	21	1	1	1	4	0	0	2	1	1	2	1	2	2	2	1	1	1	2	1	2	2	6	1
981	3	21	0	0	1	3	1	0	3	1	1	3	1	1	1	1	1	1	1	1	1	5	5	1	1
982	3	21	0	0	1	4	0	0	3	1	2	3	1	1	1	1	1	1	1	1	1	4	4	4	1
983	3	21	0	0	1	3	0	0	2	0	2	3	1	2	1	2	4	3	3	2	1	4	4	2	2
984	4	21	0	0	0	3	0	0	2	1	1	3	1	1	1	1	1	1	1	2	1	4	4	4	1
985	3	21	1	0	1	2	0	0	2	1	1	3	2	1	1	1	1	1	1	1	1	3	3	5	1
986	6	21	0	0	0	4	0	0	1	1	2	3	1	1	1	1	1	1	1	1	1	4	4	3	1
987	5	21	0	0	1	2	0	0	1	1	2	3	1	3	1	1	1	1	1	1	3	3	4	3	2
988	6	21	1	0	1	2	0	0	3	1	1	3	2	2	2	2	1	1	1	2	1	3	4	3	2
989	6	21	0	0	1	2	1	0	2	1	1	3	1	1	1	1	1	1	1	1	1	3	4	3	1
990	6	21	1	0	1	3	0	0	2	1	2	3	2	2	1	1	1	2	1	1	2	3	4	5	3
991	6	21	1	0	1	2	0	0	2	0	1	3	2	2	2	2	2	2	2	2	1	3	4	3	2
992	6	21	1	0	1	4	0	0	2	1	2	3	1	1	1	1	1	1	1	1	1	4	4	3	2
993	3	21	0	0	1	4	0	0	2	0	1	3	2	2	2	1	1	1	2	2	2	4	3	3	1
994	3	21	0	0	1	3	0	0	2	1	2	3	1	1	2	1	1	2	1	1	1	3	4	3	1
995	3	21	0	1	1	4	0	1	2	1	2	3	1	1	1	1	1	1	1	1	1	4	4	2	1
996	3	21	0	0	0	4	0	0	1	1	2	3	1	1	1	1	2	1	1	1	1	4	2	4	1
997	3	21	1	1	0	4	0	0	2	1	2	2	1	1	1	1	2	1	1	2	1	3	2	8	3
998	5	21	0	0	0	3	0	0	2	1	2	3	2	2	2	2	2	2	1	2	2	3	5	8	1
999	2	21	1	0	1	3	1	0	2	1	2	3	3	3	3	3	3	3	3	3	3	2	4	6	3
1000	3	21	1	0	1	2	1	0	3	1	1	3	1	1	1	1	1	1	1	1	1	5	5	5	3
1001	3	21	0	0	1	3	0	0	1	1	2	3	1	1	1	1	1	1	1	1	1	4	2	3	1
1002	5	21	0	0	1	3	0	0	1	1	2	3	1	1	2	1	1	1	1	1	1	3	3	3	4
1003	4	21	0	1	0	4	0	0	2	1	1	3	2	2	2	1	2	1	1	1	1	3	3	6	1
1004	3	21	1	0	1	3	1	1	2	1	2	3	2	2	1	1	1	1	1	2	1	3	4	4	2
1005	6	21	0	0	1	3	1	0	2	1	1	2	3	2	2	2	2	1	1	1	1	4	4	9	3
1006	3	21	1	0	0	4	0	0	2	0	1	2	1	2	2	2	2	2	2	2	2	2	2	6	1
1007	2	21	0	1	1	4	0	0	1	1	2	3	2	2	2	2	2	2	1	2	1	4	4	3	1
1008	2	21	0	1	0	4	0	0	1	1	3	3	1	1	2	2	2	2	2	2	2	4	4	2	2
1009	6	21	0	1	0	4	0	0	1	0	3	3	2	2	2	2	2	2	1	2	2	3	4	4	2
1010	5	22	0	1	1	3	0	0	1	0	2	3	1	1	1	1	1	1	1	1	1	5	5	1	1
1011	3	22	0	1	0	4	0	0	2	1	1	3	1	1	2	1	1	1	1	2	1	3	5	7	1
1012	5	22	0	0	0	4	0	0	1	1	2	3	1	1	1	1	1	1	1	1	1	5	5	1	1
1013	3	22	1	0	1	4	0	0	2	0	1	2	1	1	1	1	1	1	1	1	1	3	3	5	2
1014	3	22	1	1	0	3	1	0	1	0	2	3	2	2	1	1	2	1	1	2	2	4	4	6	3
1015	5	22	0	0	1	4	0	0	1	1	2	2	1	1	1	1	1	1	1	1	1	4	4	3	1
1016	3	22	1	0	1	4	0	0	2	0	1	2	1	1	1	1	1	1	1	1	1	1	2	6	6
1017	5	22	0	0	1	4	0	0	2	0	2	2	2	1	2	1	2	1	1	2	1	2	2	8	1
1018	6	22	0	1	1	3	0	1	3	1	1	2	2	2	2	2	2	2	2	2	2	3	3	9	6
1019	3	22	1	0	1	4	1	0	2	0	2	2	1	1	1	1	1	1	1	1	1	4	4	9	8
1020	2	22	0	0	1	4	1	0	1	1	2	2	2	1	1	1	1	1	1	1	1	3	1	6	6
1021	5	22	0	0	1	4	1	0	2	1	2	3	1	1	1	1	1	1	1	1	1	3	4	3	1
1022	6	22	0	0	1	4	0	0	2	1	1	3	2	2	1	1	1	1	1	2	1	3	3	6	1
1023	3	22	0	1	1	4	0	0	2	0	2	3	1	1	1	1	1	1	1	1	1	4	4	5	2
1024	5	22	0	0	1	4	0	0	1	1	2	3	1	1	1	1	1	1	1	1	1	4	4	6	1
1025	5	22	0	0	1	3	1	1	2	1	1	3	2	2	2	2	2	2	1	1	1	3	4	3	2
1026	5	22	0	0	1	3	1	1	1	0	1	1	2	2	2	2	2	2	2	2	2	2	2	8	6
1027	3	22	1	0	1	4	0	0	2	0	1	2	3	2	2	2	2	3	2	2	2	2	2	7	5
1028	3	22	0	1	0	4	0	0	2	1	1	3	1	1	2	1	1	1	1	1	1	3	4	6	1
1029	6	22	0	0	1	4	0	0	2	1	2	2	1	1	1	1	1	1	1	1	1	4	4	3	1
1030	3	22	1	1	0	4	0	0	2	1	2	2	1	1	1	1	1	1	1	1	1	4	4	5	1
1031	2	22	1	0	0	4	0	1	2	1	1	2	2	2	2	2	2	2	2	2	2	3	3	3	4
1032	5	22	0	0	1	4	1	0	2	1	2	3	1	1	1	1	1	1	1	1	1	4	4	2	1
1033	3	22	1	1	0	4	1	0	2	1	2	2	1	1	2	1	2	3	2	2	2	4	3	9	1
1034	2	22	1	1	0	4	1	0	2	1	2	2	1	1	2	1	2	1	2	2	1	3	3	4	1
1035	5	22	0	1	1	4	0	0	1	1	2	3	1	1	1	1	1	1	1	1	1	4	5	1	1
1036	6	22	0	0	1	4	0	0	1	1	1	2	4	3	1	1	1	1	1	1	1	3	2	4	5
1037	3	22	0	0	0	4	0	0	2	1	2	2	2	2	1	1	2	1	1	1	1	3	3	7	3
1038	5	22	1	0	1	3	0	0	1	1	2	2	1	1	1	1	1	1	1	1	1	3	4	3	1
1039	6	22	0	0	1	4	0	0	2	0	1	3	2	2	1	1	1	1	1	2	1	3	2	6	1
1040	3	22	1	1	0	4	0	0	2	0	2	3	2	2	2	2	2	2	1	2	1	3	4	5	5
1041	2	22	0	1	1	4	0	0	2	1	2	3	1	1	2	1	1	1	1	1	1	4	4	3	1
1042	3	22	1	0	1	4	1	0	2	1	2	3	2	2	2	2	2	2	2	2	2	2	3	7	7
1043	5	22	0	0	1	4	0	0	2	1	2	2	2	2	2	1	2	2	2	2	2	2	2	3	3
1044	3	22	0	1	0	4	1	1	2	1	2	3	1	1	1	1	1	1	1	1	1	4	4	7	2
1045	6	22	0	1	1	4	0	0	2	1	2	3	2	2	2	2	2	3	1	2	1	3	3	5	2
1046	3	22	0	0	0	4	1	0	1	1	2	3	1	1	1	1	1	1	1	1	1	5	5	1	1
1047	6	22	0	0	0	3	0	0	2	1	2	2	1	1	1	1	2	2	2	1	1	4	4	6	1
1048	3	22	1	1	0	3	1	0	3	1	1	3	1	1	1	1	1	1	1	1	1	4	3	2	1
1049	5	22	0	0	0	3	0	0	1	1	2	2	2	1	1	1	1	1	1	1	1	4	2	6	3
1050	3	22	0	0	1	3	0	0	2	1	2	3	1	1	2	1	1	2	1	1	1	4	4	3	3
1051	6	22	0	0	1	4	0	0	2	1	2	3	1	1	1	1	1	1	1	1	1	4	3	6	2
1052	5	22	0	0	1	4	0	0	2	1	1	3	2	2	2	2	2	1	1	1	1	3	3	6	1
1053	6	22	0	0	1	4	0	0	2	1	2	2	1	1	1	1	1	1	1	1	1	4	4	3	2
1054	3	22	0	0	1	4	1	0	3	1	2	2	2	2	2	2	2	2	2	2	2	3	3	7	7
1055	3	22	1	0	1	4	0	0	2	1	2	2	2	2	2	2	2	1	1	2	1	3	2	5	5
1056	3	22	0	0	1	4	1	0	2	1	2	3	1	1	1	1	1	1	1	2	2	4	4	5	2
1057	6	22	0	1	1	3	0	0	2	1	1	3	1	1	1	1	1	1	1	1	1	4	4	4	3
1058	3	22	1	0	0	3	1	1	3	1	1	3	3	3	3	1	3	3	3	3	1	3	4	6	1
1059	2	22	1	0	1	4	1	0	2	1	2	3	1	1	2	1	1	1	1	1	1	4	4	3	1
1060	5	23	0	0	1	4	0	0	2	0	2	3	1	1	2	1	1	2	1	1	1	4	4	3	4
1061	5	23	0	0	0	4	0	1	1	1	2	3	3	2	3	4	2	3	2	2	1	3	3	10	6
1062	5	23	0	0	1	4	0	0	2	1	2	2	2	2	4	2	2	2	2	2	2	4	4	8	2
1063	6	23	1	1	0	4	1	0	2	1	2	2	1	1	1	1	1	1	1	1	1	4	4	4	1
1064	3	23	0	0	1	4	0	0	2	1	2	2	2	2	2	2	2	2	2	2	2	3	2	6	2
1065	4	23	1	0	1	4	0	0	2	1	1	3	1	2	2	2	2	2	1	1	2	3	3	7	1
1066	3	23	0	0	1	4	0	1	2	1	2	3	2	2	3	3	2	2	1	1	1	4	4	6	1
1067	3	23	0	0	0	3	1	0	1	1	2	3	1	1	1	1	1	1	1	1	1	4	4	5	1
1068	5	24	0	0	1	3	0	0	1	1	2	2	3	1	2	3	1	1	1	1	1	3	4	1	1
1069	3	24	1	1	1	4	0	0	3	1	1	2	2	1	1	1	1	1	1	1	1	3	3	7	6
1070	5	25	0	0	1	4	0	1	1	1	2	3	2	4	3	2	2	2	1	2	1	3	2	8	5
